# Supplementary material for: Disulfidptosis heterogeneity in breast cancer uncovers PTTG1IP as an actionable therapeutic target
Source: Genes Dis. 2024 Mar 5;12(1):101257. doi: 10.1016/j.gendis.2024.101257 (PMC12053626; doi:10.1016/j.gendis.2024.101257)
Supplement: Multimedia component 2 [file mmc2.xlsx]

## Sheet: TCGA-BRCA
ID	Status	Age	T	M	N	Stage
TCGA-AR-A0TQ-01	Alive	<65	T3	M0	N1	Stage III
TCGA-C8-A273-01	Alive	<65	T2	M0	N1	Stage II
TCGA-AN-A041-01	Alive	<65	T2	M0	N1	Stage II
TCGA-AO-A129-01	Alive	<65	T2	M0	N1	Stage II
TCGA-AO-A03M-01	Alive	<65	T1	M0	N0	Stage I
TCGA-PL-A8LZ-01	Alive	<65	T4	M0	N2	Stage III
TCGA-BH-A0DG-01	Alive	<65	T2	M0	N0	Stage II
TCGA-AO-A03U-01	Dead	<65	T1	M0	N0	Stage I
TCGA-BH-A1FE-06	Dead	<65	T2	M0	N1	Stage II
TCGA-BH-A1FE-01	Dead	<65	T2	M0	N1	Stage II
TCGA-EW-A6SD-01	Alive	<65	T2	M0	N1	Stage II
TCGA-E9-A3QA-01	Alive	<65	T2	M0	N0	Stage II
TCGA-BH-A1FN-01	Dead	<65	T2	M0	N0	Stage II
TCGA-AO-A03L-01	Alive	<65	T3	M0	N2	Stage III
TCGA-EW-A6S9-01	Alive	<65	T1	M0	N1	Stage II
TCGA-A8-A07J-01	Alive	<65	T2	M0	N1	Stage II
TCGA-BH-A1ES-01	Dead	<65	T2	M0	N1	Stage II
TCGA-BH-A0BL-01	Alive	<65	T1	M0	N0	Stage I
TCGA-AN-A0XW-01	Alive	<65	T2	M0	N2	Stage III
TCGA-AO-A12F-01	Alive	<65	T2	M0	N0	Stage II
TCGA-OL-A66I-01	Alive	<65	T1	NA	N1	Stage II
TCGA-AN-A04A-01	Alive	<65	T2	M0	N2	Stage III
TCGA-D8-A27N-01	Alive	<65	T2	M0	N2	Stage III
TCGA-AO-A0JA-01	Alive	<65	T2	M0	N3	Stage III
TCGA-D8-A1XD-01	Alive	<65	T1	M0	N2	Stage III
TCGA-E9-A229-01	Alive	<65	T1	M0	N0	Stage I
TCGA-A2-A0CL-01	Alive	<65	T3	M0	N2	Stage III
TCGA-A7-A0D9-01	Alive	<65	T2	M0	N0	Stage II
TCGA-E2-A1IO-01	Alive	<65	T1	M0	N0	Stage I
TCGA-E2-A15H-01	Alive	<65	T1	M0	N1	Stage II
TCGA-AR-A24M-01	Alive	<65	T2	M0	N2	Stage III
TCGA-BH-A1EW-01	Dead	<65	T2	M0	N1	Stage II
TCGA-AO-A124-01	Alive	<65	T2	M0	N0	Stage II
TCGA-A1-A0SH-01	Alive	<65	T2	M0	N0	Stage II
TCGA-BH-A18M-01	Dead	<65	T3	M0	N1	Stage III
TCGA-B6-A0RT-01	Alive	<65	T3	M0	N1	Stage III
TCGA-A2-A0T5-01	Alive	<65	T2	M0	N0	Stage II
TCGA-AR-A1AU-01	Alive	<65	T2	M0	N2	Stage III
TCGA-A2-A0YJ-01	Alive	<65	T3	M0	N2	Stage III
TCGA-A2-A25B-01	Alive	<65	T2	M0	N1	Stage II
TCGA-A1-A0SJ-01	Alive	<65	T3	M0	N1	Stage III
TCGA-BH-A0BQ-01	Alive	<65	T1	M0	N0	Stage I
TCGA-AC-A2FF-01	Alive	<65	T2	NA	N1	Stage II
TCGA-D8-A27F-01	Alive	<65	T2	M0	N0	Stage II
TCGA-E2-A15E-01	Alive	<65	T1	M0	N1	Stage II
TCGA-AO-A0JM-01	Alive	<65	T2	M0	N1	Stage II
TCGA-A2-A0CM-01	Dead	<65	T2	M0	N0	Stage II
TCGA-E9-A1RB-01	Dead	<65	T2	M0	N0	Stage II
TCGA-BH-A0B5-01	Alive	<65	T2	M0	N2	Stage III
TCGA-B6-A0RU-01	Alive	<65	T1	M0	N0	Stage I
TCGA-B6-A0WY-01	Dead	<65	T3	M0	N1	Stage III
TCGA-B6-A0WX-01	Dead	<65	T3	M0	N1	Stage III
TCGA-E2-A1L9-01	Alive	<65	T1	M0	N1	Stage II
TCGA-D8-A141-01	Alive	<65	T1	M0	N1	NA
TCGA-A1-A0SP-01	Alive	<65	T2	M0	N0	Stage II
TCGA-A8-A09A-01	Alive	<65	T2	M0	NA	NA
TCGA-D8-A1X7-01	Alive	<65	T2	NA	N0	Stage II
TCGA-AO-A0J4-01	Alive	<65	T1	M0	N0	Stage I
TCGA-AN-A0AL-01	Alive	<65	T4	M0	N0	Stage III
TCGA-E9-A1N4-01	Alive	<65	T2	M0	N2	Stage III
TCGA-BH-A0BJ-01	Alive	<65	T2	M0	N1	Stage II
TCGA-AO-A03V-01	Alive	<65	T1	M0	N0	Stage I
TCGA-PE-A5DE-01	Alive	<65	T2	M0	N0	Stage II
TCGA-BH-A0DT-01	Alive	<65	T1	M0	N1	Stage II
TCGA-BH-A42V-01	Alive	<65	T1	M0	N1	Stage I
TCGA-E2-A10A-01	Alive	<65	T3	M0	N0	Stage II
TCGA-D8-A1JD-01	Alive	<65	T2	M0	N1	Stage II
TCGA-A2-A0CV-01	Alive	<65	T2	M0	N1	Stage II
TCGA-AO-A12C-01	Alive	<65	T2	M0	N1	Stage II
TCGA-BH-A0DQ-01	Alive	<65	T2	M0	N1	Stage II
TCGA-5L-AAT0-01	Alive	<65	T2	M0	N0	Stage II
TCGA-B6-A0RV-01	Alive	<65	T3	M0	N2	Stage III
TCGA-A2-A0D3-01	Alive	<65	T1	M0	N0	Stage I
TCGA-A8-A075-01	Alive	<65	T2	M0	N1	Stage II
TCGA-B6-A0IJ-01	Alive	<65	T3	M0	N0	Stage II
TCGA-BH-A0B7-01	Alive	<65	T2	M0	N1	Stage II
TCGA-OL-A6VO-01	Alive	<65	T1	NA	N0	Stage I
TCGA-E9-A1RI-01	Alive	<65	T1	M0	N2	Stage III
TCGA-AC-A6NO-01	Alive	<65	T2	NA	N1	Stage II
TCGA-AR-A24O-01	Alive	<65	T3	M0	N2	Stage III
TCGA-BH-A0DZ-01	Alive	<65	T2	M0	N1	Stage II
TCGA-B6-A400-01	Alive	<65	T2	M0	N2	Stage III
TCGA-OL-A5RV-01	Alive	<65	T2	NA	N3	Stage III
TCGA-AO-A12D-01	Alive	<65	T1	M0	N1	Stage II
TCGA-A8-A08X-01	Alive	<65	T4	M0	N3	Stage III
TCGA-E2-A3DX-01	Alive	<65	T2	M0	N3	Stage III
TCGA-EW-A1P4-01	Alive	<65	T2	M0	N0	Stage II
TCGA-AR-A0TP-01	Alive	<65	T2	M0	N0	Stage II
TCGA-E2-A1L6-01	Alive	<65	T1	M0	N1	Stage II
TCGA-A7-A13F-01	Alive	<65	T3	M0	N1	Stage III
TCGA-GM-A3XN-01	Alive	<65	T1	M0	N2	Stage III
TCGA-BH-A1FU-01	Dead	<65	T1	M0	N0	Stage I
TCGA-B6-A0RI-01	Alive	<65	T4	M0	N1	Stage III
TCGA-A2-A25A-01	Alive	<65	T2	M0	N0	Stage II
TCGA-MS-A51U-01	Alive	<65	T2	M0	N1	Stage II
TCGA-A8-A085-01	Alive	<65	T2	M0	N1	Stage II
TCGA-A8-A08O-01	Alive	<65	T2	M1	N3	Stage IV
TCGA-E2-A1IG-01	Alive	<65	T2	M0	N1	Stage II
TCGA-BH-A2L8-01	Alive	<65	T2	M0	N0	Stage II
TCGA-A8-A095-01	Alive	<65	T1	M0	N0	Stage I
TCGA-BH-A0H5-01	Alive	<65	T1	M0	N0	Stage I
TCGA-BH-A1EV-01	Dead	<65	T3	M0	N1	Stage III
TCGA-E9-A226-01	Dead	<65	T2	M0	N2	Stage III
TCGA-E9-A249-01	Alive	<65	T2	M0	N0	Stage II
TCGA-AQ-A04J-01	Alive	<65	T2	M0	N0	Stage II
TCGA-E9-A1N5-01	Alive	<65	T2	M0	N1	Stage II
TCGA-A2-A0D2-01	Alive	<65	T2	M0	N0	Stage II
TCGA-AC-A2FK-01	Alive	<65	T2	M0	N3	Stage III
TCGA-AR-A256-01	Dead	<65	T2	M0	N0	Stage II
TCGA-E2-A1B1-01	Alive	<65	T2	M0	N1	Stage II
TCGA-C8-A12Z-01	Alive	<65	T2	M0	N1	Stage II
TCGA-E2-A15A-01	Alive	<65	T2	M0	N3	Stage III
TCGA-HN-A2OB-01	Dead	<65	T2	M0	N1	Stage II
TCGA-E2-A15A-06	Alive	<65	T2	M0	N3	Stage III
TCGA-D8-A147-01	Alive	<65	T2	M0	N0	NA
TCGA-AR-A24T-01	Alive	<65	T3	M0	N3	Stage III
TCGA-AR-A0TS-01	Alive	<65	T2	M0	N1	Stage II
TCGA-JL-A3YX-01	Alive	<65	T2	M0	N0	Stage II
TCGA-XX-A899-01	Alive	<65	T1	NA	N2	Stage III
TCGA-Z7-A8R6-01	Alive	<65	T1	M0	N0	Stage I
TCGA-BH-A0H3-01	Alive	<65	T1	M0	N0	Stage I
TCGA-BH-A18K-01	Dead	<65	T1	M0	N0	Stage I
TCGA-BH-A0W4-01	Alive	<65	T2	M0	N0	Stage II
TCGA-A2-A0CZ-01	Alive	<65	T2	M0	N0	Stage II
TCGA-A2-A0EX-01	Alive	<65	T3	M0	N0	Stage II
TCGA-GM-A3XG-01	Alive	<65	T3	M0	N1	Stage III
TCGA-A7-A13D-01	Alive	<65	T2	M0	N0	Stage II
TCGA-BH-A28Q-01	Alive	<65	T2	M0	N1	Stage II
TCGA-A2-A4RY-01	Alive	<65	T3	M0	N3	Stage III
TCGA-AR-A2LO-01	Alive	<65	T2	M0	N1	Stage II
TCGA-AR-A1AN-01	Alive	<65	T2	M0	N0	Stage II
TCGA-AC-A3BB-01	Alive	<65	T3	NA	N2	Stage III
TCGA-AR-A24P-01	Alive	<65	T1	M0	N0	Stage I
TCGA-E2-A10F-01	Alive	<65	T2	M0	N0	Stage II
TCGA-E2-A570-01	Alive	<65	T1	M0	N1	Stage I
TCGA-A7-A5ZW-01	Alive	<65	T1	M0	N1	Stage II
TCGA-B6-A401-01	Alive	<65	T1	M0	N1	Stage II
TCGA-BH-A0BD-01	Alive	<65	T1	M0	N1	Stage II
TCGA-AO-A12A-01	Alive	<65	T2	M0	N0	Stage II
TCGA-C8-A26V-01	Alive	<65	T3	M0	N2	Stage III
TCGA-S3-AA14-01	Alive	<65	T1	M0	N0	Stage I
TCGA-E2-A15D-01	Alive	<65	T2	M0	N0	Stage II
TCGA-D8-A27K-01	Alive	<65	T2	M0	N1	Stage II
TCGA-BH-A0C3-01	Alive	<65	T1	M0	N0	Stage I
TCGA-BH-A1FH-01	Dead	<65	T2	M1	N1	Stage IV
TCGA-AR-A24U-01	Alive	<65	T1	M0	N1	Stage II
TCGA-A8-A09D-01	Alive	<65	T2	M0	N1	Stage II
TCGA-AC-A6IV-01	Alive	<65	T2	NA	N1	Stage II
TCGA-AR-A1AO-01	Alive	<65	T1	M0	N1	Stage II
TCGA-BH-A0AZ-01	Alive	<65	T3	M0	N1	Stage III
TCGA-AR-A1AI-01	Alive	<65	T2	M0	N0	Stage II
TCGA-A2-A3KD-01	Alive	<65	T3	M0	N1	Stage III
TCGA-A2-A0YE-01	Alive	<65	T2	M0	N1	Stage II
TCGA-BH-A18V-06	Dead	<65	T2	M0	N1	Stage II
TCGA-A2-A0YL-01	Alive	<65	T3	M0	N2	Stage III
TCGA-AO-A0J5-01	Dead	<65	T4	M1	N1	Stage IV
TCGA-A7-A5ZX-01	Alive	<65	T2	M0	N3	Stage III
TCGA-A7-A6VY-01	Alive	<65	T2	M0	N1	Stage II
TCGA-E9-A1N8-01	Alive	<65	T2	M0	N0	Stage II
TCGA-D8-A1XS-01	Alive	<65	T2	M0	N3	Stage III
TCGA-BH-A18V-01	Dead	<65	T2	M0	N1	Stage II
TCGA-BH-A0C7-01	Alive	<65	T2	M0	N1	Stage II
TCGA-E9-A1RA-01	Alive	<65	T1	M0	N0	Stage I
TCGA-B6-A0X1-01	Dead	<65	T2	M1	N1	NA
TCGA-D8-A1J9-01	Alive	<65	T1	M0	N0	Stage I
TCGA-A2-A0SX-01	Alive	<65	T1	M0	N0	Stage I
TCGA-EW-A1IX-01	Alive	<65	T1	NA	N1	Stage II
TCGA-BH-A208-01	Dead	<65	T2	M0	N1	Stage II
TCGA-E2-A150-01	Alive	<65	T2	M0	N0	Stage II
TCGA-A2-A3XX-01	Dead	<65	T2	M0	N0	Stage II
TCGA-AC-A6IX-01	Alive	<65	T2	NA	N3	Stage III
TCGA-BH-A0DK-01	Alive	<65	T2	M0	N0	Stage II
TCGA-A2-A3XY-01	Dead	<65	T2	M0	N1	Stage II
TCGA-B6-A0I6-01	Dead	<65	T1	M0	N1	Stage II
TCGA-AR-A2LR-01	Alive	<65	T1	M0	N0	Stage I
TCGA-LL-A5YP-01	Alive	<65	T2	M0	N1	Stage II
TCGA-C8-A8HR-01	Alive	<65	T3	M0	N2	Stage III
TCGA-AR-A24Q-01	Alive	<65	T3	M0	N0	Stage II
TCGA-BH-A0E2-01	Alive	<65	T2	M0	N2	Stage III
TCGA-BH-A0W7-01	Alive	<65	T1	M0	N0	Stage I
TCGA-D8-A27L-01	Alive	<65	T1	M0	N2	Stage III
TCGA-A2-A4RW-01	Alive	<65	T2	M0	N3	Stage III
TCGA-JL-A3YW-01	Alive	<65	T2	M0	N1	Stage II
TCGA-AO-A0JG-01	Alive	<65	T2	M0	N2	Stage III
TCGA-AR-A2LM-01	Alive	<65	T1	M0	N1	Stage II
TCGA-OL-A6VQ-01	Alive	<65	T2	NA	N0	Stage II
TCGA-AQ-A1H3-01	Alive	<65	T2	NA	N3	Stage III
TCGA-C8-A12W-01	Alive	<65	T4	M0	N1	Stage III
TCGA-E2-A14Q-01	Alive	<65	T2	M0	N1	Stage II
TCGA-B6-A3ZX-01	Dead	<65	T3	M1	N1	Stage IV
TCGA-E2-A1B0-01	Alive	<65	T2	M0	N2	Stage III
TCGA-BH-A28O-01	Alive	<65	T3	M0	N3	Stage III
TCGA-A2-A0T6-01	Alive	<65	T3	M0	N0	Stage II
TCGA-AC-A23E-01	Alive	<65	T2	NA	N1	Stage II
TCGA-A2-A25C-01	Alive	<65	T2	M0	N1	Stage II
TCGA-E2-A159-01	Alive	<65	T2	M0	N0	Stage II
TCGA-EW-A1PF-01	Alive	<65	T1	M0	N0	Stage I
TCGA-GM-A2DL-01	Alive	<65	T1	M0	N0	Stage I
TCGA-AR-A254-01	Alive	<65	T2	M0	N2	Stage III
TCGA-BH-A18F-01	Alive	<65	T2	M0	N0	Stage II
TCGA-EW-A1J2-01	Alive	<65	T1	NA	N1	NA
TCGA-C8-A12O-01	Alive	<65	T2	M0	N0	Stage II
TCGA-A7-A426-01	Alive	<65	T3	NA	N3	Stage III
TCGA-A2-A1G6-01	Alive	<65	T2	M0	N2	Stage III
TCGA-4H-AAAK-01	Alive	<65	T2	M0	N2	Stage III
TCGA-A1-A0SN-01	Alive	<65	T1	NA	N1	Stage II
TCGA-D8-A143-01	Alive	<65	T2	M0	N0	Stage II
TCGA-A7-A6VV-01	Alive	<65	T2	M0	N0	Stage II
TCGA-BH-A5IZ-01	Alive	<65	T2	M0	N1	Stage II
TCGA-D8-A13Z-01	Alive	<65	T2	M0	N2	NA
TCGA-BH-A0EI-01	Alive	<65	T1	M0	N1	Stage II
TCGA-B6-A40C-01	Alive	<65	T3	M0	N0	Stage II
TCGA-D8-A1JU-01	Alive	<65	T1	M0	N0	Stage I
TCGA-E2-A15J-01	Alive	<65	T1	M0	N0	Stage I
TCGA-A2-A0T7-01	Alive	<65	T2	M0	N0	Stage II
TCGA-EW-A424-01	Alive	<65	T3	NA	N1	Stage III
TCGA-E2-A1II-01	Alive	<65	T1	M0	N0	Stage I
TCGA-A8-A07O-01	Alive	<65	T2	M0	N0	Stage II
TCGA-OL-A5RX-01	Alive	<65	T1	NA	N0	Stage I
TCGA-E2-A153-01	Alive	<65	T2	M0	N1	Stage II
TCGA-AR-A24V-01	Alive	<65	T2	M0	N1	Stage II
TCGA-A1-A0SI-01	Alive	<65	T2	M0	N1	Stage II
TCGA-C8-A134-01	Alive	<65	T2	M0	N0	Stage II
TCGA-A2-A0ES-01	Alive	<65	T2	M0	N0	Stage II
TCGA-A8-A08B-01	Alive	<65	T2	M0	N0	Stage II
TCGA-BH-A0AV-01	Alive	<65	T1	M0	N0	Stage I
TCGA-AR-A24X-01	Alive	<65	T2	M0	N0	Stage II
TCGA-D8-A13Y-01	Alive	<65	T1	M0	N0	Stage I
TCGA-AN-A0FX-01	Alive	<65	T2	M0	N0	Stage II
TCGA-A7-A4SD-01	Alive	<65	T2	M0	N0	Stage II
TCGA-GM-A2DI-01	Alive	<65	T1	M0	N0	Stage I
TCGA-E9-A1N6-01	Dead	<65	T2	M0	N1	Stage II
TCGA-3C-AALK-01	Alive	<65	T1	M0	N0	Stage I
TCGA-AR-A1AM-01	Alive	<65	T3	M0	N1	Stage III
TCGA-EW-A1PH-01	Alive	<65	T1	M0	N1	Stage II
TCGA-A8-A08R-01	Alive	<65	T2	M0	N1	Stage II
TCGA-A8-A08I-01	Alive	<65	T2	M0	N0	Stage II
TCGA-BH-A18I-01	Alive	<65	T1	M0	N1	Stage II
TCGA-EW-A1PG-01	Alive	<65	T2	NA	N1	Stage II
TCGA-A2-A0EW-01	Dead	<65	T1	M0	N3	Stage III
TCGA-C8-A8HQ-01	Alive	<65	T2	M0	N1	Stage II
TCGA-BH-A0E9-01	Alive	<65	T2	M0	N1	Stage II
TCGA-E2-A1BD-01	Alive	<65	T2	M0	N0	Stage II
TCGA-D8-A27T-01	Alive	<65	T2	M0	N3	Stage III
TCGA-D8-A73X-01	Alive	<65	T2	M0	N0	Stage II
TCGA-BH-A0B3-01	Alive	<65	T2	M0	N1	Stage II
TCGA-AR-A0TT-01	Alive	<65	T2	M0	N2	Stage III
TCGA-AO-A0JE-01	Alive	<65	T2	M0	N2	Stage III
TCGA-BH-AB28-01	Alive	<65	T3	M0	N1	Stage III
TCGA-D8-A1XW-01	Alive	<65	T2	M0	N0	Stage II
TCGA-E2-A14V-01	Alive	<65	T2	M0	N1	Stage II
TCGA-D8-A3Z5-01	Alive	<65	T2	M0	N3	Stage III
TCGA-AN-A0XU-01	Alive	<65	T2	M0	N0	Stage II
TCGA-E9-A244-01	Alive	<65	T2	M0	N0	Stage II
TCGA-BH-A8G0-01	Alive	<65	T2	M0	N1	Stage II
TCGA-AR-A1AS-01	Alive	<65	T2	M0	N1	Stage II
TCGA-D8-A1JJ-01	Alive	<65	T2	M0	N0	Stage II
TCGA-A1-A0SF-01	Alive	<65	T2	M0	N0	Stage II
TCGA-AR-A0U4-01	Alive	<65	T2	M0	N0	Stage II
TCGA-BH-A0HX-01	Alive	<65	T2	M0	N1	Stage II
TCGA-BH-A0DV-01	Alive	<65	T2	M0	N2	Stage III
TCGA-A8-A0AB-01	Alive	<65	T2	M0	N0	Stage II
TCGA-D8-A1JB-01	Alive	<65	T2	M0	N1	Stage II
TCGA-BH-A0BO-01	Alive	<65	T1	M0	N0	Stage I
TCGA-A2-A0EO-01	Alive	<65	T1	M0	N0	Stage I
TCGA-B6-A0X0-01	Dead	<65	T1	M0	N0	Stage I
TCGA-A7-A4SF-01	Alive	<65	T2	M0	N0	Stage II
TCGA-AR-A5QP-01	Alive	<65	T2	M0	N1	Stage II
TCGA-A7-A4SE-01	Alive	<65	T2	M0	N0	Stage II
TCGA-AN-A0FS-01	Alive	<65	T1	M0	N0	Stage I
TCGA-AQ-A7U7-01	Dead	<65	T2	M0	N2	Stage III
TCGA-AR-A24W-01	Alive	<65	T2	M0	N1	Stage II
TCGA-AN-A0FY-01	Alive	<65	T1	M0	N0	Stage I
TCGA-A2-A3KC-01	Alive	<65	T2	M0	N1	Stage II
TCGA-D8-A1XK-01	Alive	<65	T2	NA	N1	Stage II
TCGA-AR-A2LH-01	Dead	<65	T3	M0	N3	Stage III
TCGA-E2-A14X-01	Alive	<65	T2	M0	N2	Stage III
TCGA-C8-A12P-01	Alive	<65	T2	M0	N1	Stage II
TCGA-A2-A0EP-01	Alive	<65	T1	M0	N0	Stage I
TCGA-BH-A0BF-01	Dead	<65	T2	M0	N1	Stage II
TCGA-D8-A1JH-01	Alive	<65	T1	M0	N0	Stage I
TCGA-BH-A0HL-01	Alive	<65	T2	M0	N1	Stage II
TCGA-D8-A1XO-01	Alive	<65	T2	M0	N1	Stage II
TCGA-A2-A0YT-01	Dead	<65	T4	M0	N2	Stage III
TCGA-AN-A0G0-01	Alive	<65	T2	M0	N0	Stage II
TCGA-E9-A22E-01	Alive	<65	T2	M0	N2	Stage III
TCGA-E9-A1RC-01	Alive	<65	T4	M0	N3	Stage III
TCGA-D8-A3Z6-01	Alive	<65	T3	M0	N3	Stage III
TCGA-EW-A1PE-01	Alive	<65	T1	M0	N1	Stage II
TCGA-BH-A0HQ-01	Alive	<65	T2	M0	N0	Stage II
TCGA-A1-A0SE-01	Alive	<65	T1	M0	N0	Stage I
TCGA-E2-A152-01	Alive	<65	T1	M0	N0	Stage I
TCGA-BH-A0B0-01	Alive	<65	T1	M0	N0	Stage I
TCGA-EW-A1OZ-01	Alive	<65	T2	M0	N0	Stage II
TCGA-BH-A18J-01	Dead	<65	T4	M1	N2	Stage IV
TCGA-BH-A0BT-01	Alive	<65	T1	M0	N1	Stage II
TCGA-BH-A18Q-01	Dead	<65	T2	M0	N1	Stage II
TCGA-C8-A275-01	Alive	<65	T1	M0	N1	Stage II
TCGA-C8-A132-01	Alive	<65	T2	M0	N1	Stage II
TCGA-D8-A1XM-01	Alive	<65	T1	M0	N0	Stage I
TCGA-A8-A0A7-01	Alive	<65	T2	M0	N1	Stage II
TCGA-B6-A1KN-01	Alive	<65	T4	M0	N1	Stage III
TCGA-E2-A1LI-01	Alive	<65	T2	M0	N1	Stage II
TCGA-E2-A1IJ-01	Alive	<65	T1	M0	N0	Stage I
TCGA-A7-A0CE-01	Alive	<65	T2	M0	N0	Stage II
TCGA-GM-A2DM-01	Alive	<65	T2	M0	N0	Stage II
TCGA-D8-A146-01	Alive	<65	T2	NA	N0	Stage II
TCGA-A8-A082-01	Alive	<65	T2	M0	N1	Stage II
TCGA-GM-A2DN-01	Alive	<65	T2	M0	N0	Stage II
TCGA-EW-A1OW-01	Alive	<65	T2	NA	N0	Stage II
TCGA-E9-A1R0-01	Alive	<65	T1	M0	N1	Stage II
TCGA-D8-A27I-01	Alive	<65	T1	M0	N2	Stage III
TCGA-C8-A12N-01	Alive	<65	T2	M0	N0	Stage II
TCGA-GI-A2C9-01	Alive	<65	T3	NA	N0	Stage II
TCGA-E2-A15K-01	Alive	<65	T2	M0	N1	Stage II
TCGA-EW-A1P8-01	Dead	<65	T2	M0	N3	Stage III
TCGA-GM-A2DH-01	Alive	<65	T1	M0	N0	Stage I
TCGA-E9-A1NA-01	Alive	<65	T2	M0	N0	Stage II
TCGA-BH-A8FZ-01	Alive	<65	T1	M0	N0	Stage I
TCGA-C8-A26W-01	Alive	<65	T2	M0	N1	Stage II
TCGA-AN-A0FV-01	Alive	<65	T2	M0	N0	Stage II
TCGA-A8-A09B-01	Alive	<65	T4	M0	N1	Stage III
TCGA-AR-A250-01	Alive	<65	T2	M0	N0	Stage II
TCGA-EW-A2FR-01	Alive	<65	T1	NA	N3	Stage III
TCGA-AR-A0U3-01	Alive	<65	T2	M0	N1	Stage II
TCGA-BH-A0BR-01	Alive	<65	T1	M0	N0	Stage I
TCGA-EW-A1J5-01	Alive	<65	T3	M0	N0	Stage II
TCGA-D8-A27M-01	Alive	<65	T1	M0	N0	Stage I
TCGA-A1-A0SD-01	Alive	<65	T2	M0	N0	Stage II
TCGA-AR-A2LQ-01	Alive	<65	T3	M0	N0	Stage II
TCGA-D8-A1JC-01	Alive	<65	T2	M0	N2	Stage III
TCGA-A8-A08F-01	Alive	<65	T2	M0	N3	Stage III
TCGA-A2-A0YC-01	Alive	<65	T2	M0	N1	Stage II
TCGA-OK-A5Q2-01	Alive	<65	T2	NA	N1	Stage II
TCGA-BH-A0BZ-01	Alive	<65	T3	M0	N1	Stage III
TCGA-AN-A0XO-01	Alive	<65	T2	M0	N2	Stage III
TCGA-EW-A1P7-01	Alive	<65	T2	M0	N0	Stage II
TCGA-AN-A0FJ-01	Alive	<65	T2	M1	N2	Stage IV
TCGA-E2-A1IN-01	Alive	<65	T1	M0	N0	Stage I
TCGA-BH-A0DP-01	Alive	<65	T3	M0	N0	Stage II
TCGA-B6-A0RN-01	Alive	<65	T1	M0	N0	Stage I
TCGA-A2-A0CP-01	Alive	<65	T1	M0	N0	Stage I
TCGA-BH-A1FB-01	Dead	<65	T2	M0	N1	Stage II
TCGA-BH-A0BC-01	Alive	<65	T2	M0	N3	Stage III
TCGA-E9-A1NF-01	Dead	<65	T2	M0	N0	Stage II
TCGA-EW-A3E8-01	Alive	<65	T3	NA	N0	Stage II
TCGA-AR-A1AL-01	Alive	<65	T3	M0	N1	Stage III
TCGA-EW-A6SC-01	Alive	<65	T2	M0	N0	Stage II
TCGA-BH-A18P-01	Dead	<65	T1	M0	N0	Stage I
TCGA-C8-A3M7-01	Dead	<65	T4	M0	N0	Stage III
TCGA-BH-A0HY-01	Alive	<65	T1	M0	N0	Stage I
TCGA-E2-A15P-01	Alive	<65	T1	M0	N0	Stage I
TCGA-AR-A24S-01	Alive	<65	T1	M0	N0	Stage I
TCGA-E2-A156-01	Alive	<65	T1	M0	N0	Stage I
TCGA-D8-A1XT-01	Alive	<65	T1	M0	N1	Stage II
TCGA-BH-A0C1-01	Dead	<65	T3	M0	N2	Stage III
TCGA-B6-A0RE-01	Alive	<65	NA	M0	N0	NA
TCGA-AQ-A04H-01	Alive	<65	T2	NA	N2	Stage III
TCGA-OL-A5DA-01	Alive	<65	T2	NA	N0	Stage II
TCGA-AN-A0FN-01	Alive	<65	T1	M0	N0	Stage I
TCGA-A2-A0YK-01	Alive	<65	T2	M0	N0	Stage II
TCGA-LL-A440-01	Alive	<65	T1	NA	N0	Stage I
TCGA-A1-A0SG-01	Alive	<65	T2	M0	N1	Stage II
TCGA-AN-A0XL-01	Alive	<65	T2	M0	N0	Stage II
TCGA-EW-A3U0-01	Alive	<65	T3	M0	N1	Stage III
TCGA-A7-A13H-01	Alive	<65	T2	NA	N1	Stage II
TCGA-B6-A0WT-01	Alive	<65	T2	M0	N1	Stage II
TCGA-EW-A1PD-01	Alive	<65	T1	M0	N1	Stage II
TCGA-AO-A0J8-01	Alive	<65	T2	M0	N0	Stage II
TCGA-A8-A093-01	Alive	<65	T2	M0	N0	Stage II
TCGA-BH-A6R9-01	Alive	<65	T2	M0	N0	Stage II
TCGA-LL-A740-01	Alive	<65	T1	NA	N0	Stage I
TCGA-AO-A0J6-01	Alive	<65	T2	M0	N0	Stage II
TCGA-AO-A128-01	Alive	<65	T2	M0	N0	Stage II
TCGA-BH-A0AY-01	Alive	<65	T2	M0	N0	Stage II
TCGA-AN-A049-01	Alive	<65	T2	M0	N0	Stage II
TCGA-BH-A0DX-01	Alive	<65	T1	M0	N0	Stage I
TCGA-A2-A3XS-01	Dead	<65	T1	M0	N2	Stage III
TCGA-A7-A4SC-01	Alive	<65	T3	NA	N0	Stage II
TCGA-A2-A0SY-01	Alive	<65	T3	M0	N1	Stage III
TCGA-AR-A1AT-01	Dead	<65	T2	M0	N0	Stage II
TCGA-BH-A0C0-01	Alive	<65	T1	M0	N1	Stage II
TCGA-A8-A09X-01	Dead	<65	T2	M0	N3	Stage III
TCGA-AN-A0AT-01	Alive	<65	T2	M0	N0	Stage II
TCGA-E9-A1NG-01	Dead	<65	T2	M0	N0	Stage II
TCGA-D8-A1XB-01	Alive	<65	T2	M0	N1	Stage II
TCGA-A2-A4S2-01	Alive	<65	T3	M0	N2	Stage III
TCGA-A2-A0ST-01	Alive	<65	T1	M0	N1	Stage II
TCGA-AR-A255-01	Alive	<65	T1	M0	N0	Stage I
TCGA-A2-A0EY-01	Alive	<65	T2	M0	N1	Stage II
TCGA-A7-A0DA-01	Alive	<65	T2	M0	N0	Stage II
TCGA-AC-A23C-01	Alive	<65	T2	NA	N1	Stage II
TCGA-A7-A5ZV-01	Alive	<65	T2	M0	N0	Stage II
TCGA-BH-A0DE-01	Alive	<65	T2	M0	N0	Stage II
TCGA-AR-A5QM-01	Alive	<65	T2	M0	N0	Stage II
TCGA-AC-A2FE-01	Dead	<65	T3	NA	N3	Stage III
TCGA-A2-A04T-01	Alive	<65	T2	M0	N0	Stage II
TCGA-D8-A1X8-01	Alive	<65	T1	M0	N2	Stage III
TCGA-A7-A3J0-01	Alive	<65	T2	M0	N0	Stage II
TCGA-A2-A0T4-01	Alive	<65	T2	M0	N0	Stage II
TCGA-LL-A441-01	Alive	<65	T1	NA	N0	Stage I
TCGA-E2-A1BC-01	Alive	<65	T1	M0	N0	Stage I
TCGA-S3-AA0Z-01	Alive	<65	T2	M0	N1	Stage II
TCGA-A2-A1FZ-01	Alive	<65	T2	M0	N0	Stage II
TCGA-5L-AAT1-01	Alive	<65	T2	M1	N0	Stage IV
TCGA-A7-A3J1-01	Alive	<65	T1	NA	N0	Stage I
TCGA-E9-A1R6-01	Alive	<65	T2	M0	N0	Stage II
TCGA-C8-A274-01	Alive	<65	T2	M0	N0	Stage II
TCGA-AN-A0XS-01	Alive	<65	T2	M0	N2	Stage III
TCGA-BH-A0DI-01	Alive	<65	T2	M0	N1	Stage II
TCGA-GI-A2C8-01	Alive	<65	T4	NA	N0	Stage III
TCGA-E2-A1AZ-01	Alive	<65	T2	M0	N1	Stage II
TCGA-A8-A06P-01	Alive	<65	T1	M0	N2	Stage III
TCGA-A2-A0YG-01	Alive	<65	T2	M0	N3	Stage III
TCGA-A2-A0YD-01	Alive	<65	T3	M0	N0	Stage II
TCGA-B6-A0IK-01	Dead	<65	T4	M0	N1	Stage III
TCGA-E9-A1RH-01	Alive	<65	T2	M0	N0	Stage II
TCGA-E9-A2JT-01	Alive	<65	T2	M0	N0	Stage II
TCGA-A2-A0SV-01	Dead	<65	T2	M1	N2	Stage IV
TCGA-E2-A108-01	Alive	<65	T2	M0	N2	Stage III
TCGA-PE-A5DD-01	Alive	<65	T2	M0	N0	Stage II
TCGA-D8-A1XA-01	Alive	<65	T1	M0	N0	Stage I
TCGA-AR-A1AX-01	Alive	<65	T1	M0	N0	Stage I
TCGA-D8-A27P-01	Alive	<65	T1	M0	N0	Stage I
TCGA-E2-A14Z-01	Dead	<65	T1	M0	N0	Stage I
TCGA-AR-A0TX-01	Alive	<65	T1	M0	N1	Stage II
TCGA-A8-A08T-01	Dead	<65	T2	M1	N1	Stage IV
TCGA-BH-A201-01	Alive	<65	T1	M0	N0	Stage I
TCGA-E2-A10E-01	Alive	<65	T1	M0	N1	Stage II
TCGA-A7-A26I-01	Alive	≥65	T2	M0	N0	Stage II
TCGA-D8-A1Y0-01	Alive	≥65	T1	NA	N2	Stage III
TCGA-S3-AA10-01	Alive	≥65	T2	M0	N0	Stage II
TCGA-E2-A15L-01	Alive	≥65	T2	M0	N0	Stage II
TCGA-AC-A2FO-01	Alive	≥65	T2	NA	N1	Stage II
TCGA-A8-A07G-01	Alive	≥65	T1	M0	N1	Stage II
TCGA-BH-A0H7-01	Alive	≥65	T1	M0	N2	Stage III
TCGA-A8-A097-01	Alive	≥65	T2	M0	N1	Stage II
TCGA-AC-A3W5-01	Alive	≥65	T2	NA	N0	Stage II
TCGA-AR-A1AY-01	Alive	≥65	T1	M0	N0	Stage I
TCGA-AR-A2LN-01	Alive	≥65	T2	M0	N0	Stage II
TCGA-BH-A0HP-01	Alive	≥65	T3	M0	N2	Stage III
TCGA-A8-A07F-01	Alive	≥65	T2	M0	N1	Stage II
TCGA-AC-A2FB-01	Alive	≥65	T2	NA	N0	Stage II
TCGA-A8-A08C-01	Alive	≥65	T2	M0	N0	Stage II
TCGA-BH-A1FJ-01	Dead	≥65	T3	M0	N1	Stage III
TCGA-D8-A27E-01	Alive	≥65	T1	M0	N0	Stage I
TCGA-A2-A25F-01	Alive	≥65	T2	M0	N0	Stage II
TCGA-A2-A0SU-01	Alive	≥65	T2	M0	N0	Stage II
TCGA-E9-A1R4-01	Alive	≥65	T1	M0	N0	Stage I
TCGA-W8-A86G-01	Alive	≥65	T2	NA	N0	Stage II
TCGA-D8-A1X9-01	Alive	≥65	T2	M0	N1	Stage II
TCGA-A8-A076-01	Alive	≥65	T2	M0	N0	Stage II
TCGA-AC-A3W7-01	Alive	≥65	T2	NA	N1	Stage II
TCGA-EW-A1PC-01	Alive	≥65	T3	NA	N0	Stage II
TCGA-OL-A97C-01	Alive	≥65	T3	M0	N0	Stage II
TCGA-BH-A1EX-01	Dead	≥65	T2	M0	N1	Stage II
TCGA-S3-AA11-01	Alive	≥65	T2	M0	N0	Stage II
TCGA-LL-A73Y-01	Alive	≥65	T1	NA	N0	Stage I
TCGA-A2-A0YM-01	Alive	≥65	T2	M0	N0	Stage II
TCGA-E2-A10B-01	Alive	≥65	T2	M0	N1	Stage II
TCGA-A1-A0SO-01	Alive	≥65	T2	M0	N1	Stage II
TCGA-C8-A12L-01	Alive	≥65	T2	M0	N0	Stage II
TCGA-A2-A0CW-01	Alive	≥65	T2	M0	N1	Stage II
TCGA-A2-A4RX-01	Alive	≥65	T2	M0	N0	Stage II
TCGA-BH-A0GY-01	Alive	≥65	T2	M0	N1	Stage II
TCGA-E9-A1RF-01	Alive	≥65	T2	M0	N2	Stage III
TCGA-AR-A5QN-01	Alive	≥65	T2	M0	N3	Stage III
TCGA-AN-A046-01	Alive	≥65	T2	M0	N0	Stage II
TCGA-B6-A0RQ-01	Dead	≥65	T3	M0	N0	Stage II
TCGA-AN-A0XN-01	Alive	≥65	T2	M0	N2	Stage III
TCGA-AO-A0JF-01	Alive	≥65	T1	M0	N1	Stage II
TCGA-A7-A6VX-01	Alive	≥65	T2	M0	N0	Stage II
TCGA-EW-A1P1-01	Alive	≥65	T2	NA	N3	Stage III
TCGA-AR-A5QQ-01	Dead	≥65	T3	M0	N1	Stage III
TCGA-D8-A4Z1-01	Alive	≥65	T1	M0	N0	Stage I
TCGA-E2-A154-01	Alive	≥65	T1	M0	N0	Stage I
TCGA-BH-A1EO-01	Dead	≥65	T1	M0	N1	Stage II
TCGA-A8-A09T-01	Alive	≥65	T1	NA	N0	NA
TCGA-AR-A1AV-01	Alive	≥65	T2	M0	N1	Stage II
TCGA-XX-A89A-01	Alive	≥65	T3	NA	N0	Stage II
TCGA-BH-A0H9-01	Alive	≥65	T2	M0	N0	Stage II
TCGA-BH-A0EB-01	Alive	≥65	T1	M0	N0	Stage I
TCGA-A8-A07I-01	Alive	≥65	T2	M0	N2	Stage III
TCGA-D8-A1XQ-01	Alive	≥65	T2	M0	N0	Stage II
TCGA-A8-A06R-01	Alive	≥65	T2	M0	N1	Stage II
TCGA-AO-A03O-01	Dead	≥65	T2	M0	N0	Stage II
TCGA-A2-A0EN-01	Alive	≥65	T2	M0	N0	Stage II
TCGA-AR-A1AK-01	Alive	≥65	T1	M0	N0	Stage I
TCGA-E9-A1R3-01	Alive	≥65	T2	M0	N3	Stage III
TCGA-A7-A425-01	Alive	≥65	T3	NA	N3	Stage III
TCGA-LL-A7T0-01	Alive	≥65	T2	M0	N1	Stage II
TCGA-AN-A0AS-01	Alive	≥65	T2	M0	N2	Stage III
TCGA-AQ-A0Y5-01	Dead	≥65	T2	NA	N2	Stage III
TCGA-A8-A08P-01	Alive	≥65	T2	M0	N2	Stage III
TCGA-A1-A0SB-01	Alive	≥65	T1	M0	N0	Stage I
TCGA-A2-A259-01	Alive	≥65	T1	M0	N0	Stage I
TCGA-OL-A5D6-01	Dead	≥65	T2	NA	N0	Stage II
TCGA-AN-A0FD-01	Alive	≥65	T2	M0	N0	Stage II
TCGA-AC-A8OS-01	Alive	≥65	T2	NA	N0	Stage II
TCGA-E9-A1NH-01	Alive	≥65	T2	M0	N1	Stage II
TCGA-D8-A1Y2-01	Alive	≥65	T2	NA	N0	Stage II
TCGA-A7-A3IY-01	Alive	≥65	T1	M0	N0	Stage I
TCGA-BH-A0BW-01	Alive	≥65	T1	M0	N0	Stage I
TCGA-D8-A1JL-01	Alive	≥65	T2	M0	N0	Stage II
TCGA-BH-A0EA-01	Dead	≥65	T1	M0	N1	Stage II
TCGA-AC-A8OQ-01	Alive	≥65	T2	NA	N1	Stage II
TCGA-A7-A26H-01	Alive	≥65	T1	M0	N1	Stage II
TCGA-D8-A27H-01	Alive	≥65	T2	M0	N0	Stage II
TCGA-A8-A07S-01	Alive	≥65	T2	M0	N0	Stage II
TCGA-B6-A0RP-01	Dead	≥65	T2	M0	N1	NA
TCGA-LQ-A4E4-01	Alive	≥65	T3	NA	N1	Stage III
TCGA-A2-A0EM-01	Alive	≥65	T1	M0	N0	Stage I
TCGA-A8-A0A4-01	Alive	≥65	T2	M0	N0	Stage II
TCGA-BH-A0BG-01	Alive	≥65	T1	M0	N0	Stage I
TCGA-BH-A1FR-01	Dead	≥65	T4	M0	N1	Stage III
TCGA-E2-A1LL-01	Alive	≥65	T3	NA	N2	Stage III
TCGA-D8-A1JP-01	Alive	≥65	T1	M0	N0	Stage I
TCGA-A2-A0CS-01	Dead	≥65	T4	M1	N3	Stage IV
TCGA-D8-A1XY-01	Alive	≥65	T2	NA	N0	Stage II
TCGA-AC-A3YI-01	Alive	≥65	T1	NA	N3	Stage III
TCGA-AN-A03X-01	Alive	≥65	T2	M0	N0	Stage II
TCGA-E2-A14U-01	Alive	≥65	T1	M0	N0	Stage I
TCGA-B6-A0IP-01	Dead	≥65	T1	M0	N0	Stage I
TCGA-D8-A142-01	Alive	≥65	T3	M0	N0	Stage II
TCGA-E9-A22A-01	Alive	≥65	T2	M0	N0	Stage II
TCGA-D8-A27G-01	Alive	≥65	T2	M0	N0	Stage II
TCGA-AC-A8OR-01	Alive	≥65	T1	NA	N0	Stage I
TCGA-AC-A2QI-01	Alive	≥65	T3	NA	N1	Stage III
TCGA-E2-A15G-01	Alive	≥65	T2	M0	N0	Stage II
TCGA-D8-A1XJ-01	Alive	≥65	T3	NA	N1	Stage III
TCGA-A8-A07W-01	Alive	≥65	T2	M1	NA	Stage IV
TCGA-A8-A08Z-01	Alive	≥65	T4	M0	N3	NA
TCGA-BH-A0BP-01	Dead	≥65	T1	M0	N0	Stage I
TCGA-B6-A40B-01	Alive	≥65	T1	M0	N0	Stage I
TCGA-AC-A23G-01	Alive	≥65	T1	NA	N1	Stage II
TCGA-AC-A5EH-01	Alive	≥65	T2	NA	N1	Stage II
TCGA-EW-A1P5-01	Alive	≥65	T2	M0	N1	Stage II
TCGA-A1-A0SM-01	Alive	≥65	T2	M0	N0	Stage II
TCGA-BH-A0HF-01	Alive	≥65	T1	M0	N0	Stage I
TCGA-BH-A0W5-01	Alive	≥65	T1	M0	N1	Stage II
TCGA-A8-A06X-01	Dead	≥65	T3	M0	N0	Stage II
TCGA-BH-A0HI-01	Alive	≥65	T1	M0	N0	Stage I
TCGA-C8-A12Q-01	Dead	≥65	T1	M0	N2	Stage III
TCGA-E2-A2P5-01	Dead	≥65	T2	M0	N3	Stage III
TCGA-BH-A0DO-01	Alive	≥65	T1	M0	N0	Stage I
TCGA-AO-A1KT-01	Alive	≥65	T1	M0	N1	Stage II
TCGA-E2-A1IL-01	Alive	≥65	T1	M0	N1	Stage II
TCGA-BH-A0BV-01	Alive	≥65	T2	M0	N1	Stage II
TCGA-E2-A14P-01	Alive	≥65	T2	M0	N3	Stage III
TCGA-BH-A1EY-01	Dead	≥65	T2	M0	N0	Stage II
TCGA-A7-A3RF-01	Alive	≥65	T2	M0	N0	Stage II
TCGA-AC-A2FG-01	Alive	≥65	T2	NA	N1	Stage II
TCGA-AN-A0AJ-01	Alive	≥65	T3	M0	N0	Stage II
TCGA-LD-A74U-01	Alive	≥65	T3	M0	N3	Stage III
TCGA-AC-A3EH-01	Dead	≥65	T3	M0	N3	Stage III
TCGA-D8-A73W-01	Dead	≥65	T3	NA	N1	Stage III
TCGA-A7-A0CH-01	Alive	≥65	T2	M0	N0	Stage II
TCGA-AR-A1AP-01	Alive	≥65	T1	M0	N0	Stage I
TCGA-EW-A1IW-01	Alive	≥65	T2	NA	N1	Stage II
TCGA-A8-A07R-01	Alive	≥65	T2	M0	N3	Stage III
TCGA-D8-A145-01	Alive	≥65	T1	M0	N1	Stage II
TCGA-A8-A0A9-01	Alive	≥65	T2	M0	N0	Stage II
TCGA-D8-A1Y1-01	Dead	≥65	T3	NA	N1	Stage III
TCGA-OL-A66J-01	Alive	≥65	T1	NA	N0	Stage I
TCGA-A2-A0EV-01	Alive	≥65	T1	M0	N0	Stage I
TCGA-BH-A1F0-01	Dead	≥65	T1	M0	N1	Stage II
TCGA-A8-A07E-01	Alive	≥65	T4	NA	N3	NA
TCGA-B6-A0IH-01	Dead	≥65	T3	M0	N1	Stage III
TCGA-D8-A1X5-01	Alive	≥65	T2	NA	N3	Stage III
TCGA-A8-A084-01	Alive	≥65	T2	M0	N1	Stage II
TCGA-A8-A09R-01	Alive	≥65	T2	M0	N1	Stage II
TCGA-BH-A0H6-01	Alive	≥65	T1	M0	NA	Stage I
TCGA-BH-A0WA-01	Alive	≥65	T1	M0	N0	Stage I
TCGA-AR-A1AJ-01	Alive	≥65	T1	M0	N0	Stage I
TCGA-AC-A2B8-01	Alive	≥65	T3	M0	N0	Stage II
TCGA-A8-A0A1-01	Alive	≥65	T2	M0	N0	Stage II
TCGA-A8-A09I-01	Alive	≥65	T2	M0	N0	Stage II
TCGA-A2-A1G1-01	Alive	≥65	T2	M0	N1	Stage II
TCGA-A8-A07Z-01	Alive	≥65	T2	M0	N0	Stage II
TCGA-D8-A1XC-01	Dead	≥65	T4	M0	N1	Stage III
TCGA-A2-A0CO-01	Dead	≥65	T3	M0	N0	Stage II
TCGA-D8-A1XG-01	Alive	≥65	T4	M0	N1	Stage III
TCGA-AC-A3HN-01	Alive	≥65	T2	NA	N1	Stage II
TCGA-D8-A73U-01	Alive	≥65	T2	M0	N0	Stage II
TCGA-AN-A0FK-01	Alive	≥65	T4	M0	N0	Stage III
TCGA-A8-A08L-01	Dead	≥65	T3	M0	N2	Stage III
TCGA-A8-A08A-01	Alive	≥65	T1	M0	N0	Stage I
TCGA-AC-A3W6-01	Alive	≥65	T3	NA	N1	Stage III
TCGA-AC-A23H-01	Dead	≥65	T2	M0	NA	Stage II
TCGA-D8-A1JK-01	Alive	≥65	T2	M0	N0	Stage II
TCGA-AR-A24L-01	Dead	<65	T2	M0	N1	Stage II
TCGA-B6-A0RG-01	Alive	<65	T3	M0	N0	Stage II
TCGA-E9-A1NE-01	Alive	<65	T2	M0	N1	Stage II
TCGA-S3-A6ZH-01	Alive	<65	T3	NA	N3	Stage III
TCGA-AN-A0FF-01	Alive	<65	T1	M0	N0	Stage I
TCGA-C8-A137-01	Alive	<65	T2	M0	N1	Stage II
TCGA-A2-A25E-01	Alive	<65	T2	M0	N2	Stage III
TCGA-E2-A15S-01	Alive	<65	T2	M0	N1	Stage II
TCGA-E2-A106-01	Alive	<65	T1	M0	N1	Stage I
TCGA-C8-A1HO-01	Alive	<65	T3	M0	N3	Stage III
TCGA-E2-A14Y-01	Alive	<65	T2	M0	N0	Stage II
TCGA-PL-A8LX-01	Alive	<65	T4	M1	N1	Stage IV
TCGA-A2-A04R-01	Alive	<65	T1	M0	N0	Stage I
TCGA-A2-A0T3-01	Alive	<65	T1	M0	N1	Stage I
TCGA-A2-A0D4-01	Alive	<65	T2	M0	N1	Stage II
TCGA-EW-A1J1-01	Alive	<65	T2	M0	N1	Stage II
TCGA-EW-A1IY-01	Alive	<65	T1	NA	N0	Stage I
TCGA-B6-A0RS-01	Dead	<65	T2	M0	N0	Stage II
TCGA-EW-A2FV-01	Alive	<65	T3	NA	N3	Stage III
TCGA-A2-A04V-01	Dead	<65	T2	M0	N0	Stage II
TCGA-C8-A1HI-01	Alive	<65	T2	M0	N2	Stage III
TCGA-E2-A15E-06	Alive	<65	T1	M0	N1	Stage II
TCGA-OL-A5D8-01	Alive	<65	T3	NA	N0	Stage II
TCGA-E2-A1L7-01	Alive	<65	T2	M0	N2	Stage III
TCGA-E9-A5UO-01	Alive	<65	T2	M0	N0	Stage II
TCGA-A8-A08G-01	Alive	<65	T2	M0	N0	Stage II
TCGA-AC-A2BM-01	Alive	<65	T2	NA	N1	Stage II
TCGA-D8-A27R-01	Alive	<65	T2	M0	N3	Stage III
TCGA-E9-A227-01	Alive	<65	T2	M0	N1	Stage II
TCGA-E9-A22H-01	Alive	<65	T2	M0	N1	Stage II
TCGA-AR-A0TZ-01	Dead	<65	T2	M1	N2	NA
TCGA-E2-A158-01	Alive	<65	T1	M0	N1	Stage II
TCGA-EW-A1OX-01	Alive	<65	T2	NA	N0	Stage II
TCGA-E2-A15I-01	Alive	<65	T2	M0	N0	Stage II
TCGA-BH-A0AU-01	Alive	<65	T2	M0	N0	Stage II
TCGA-A1-A0SQ-01	Alive	<65	T2	NA	N1	Stage II
TCGA-D8-A1XF-01	Alive	<65	T2	M0	N0	Stage II
TCGA-AR-A24R-01	Alive	<65	T1	M0	N2	Stage III
TCGA-AN-A0FZ-01	Alive	<65	T2	M0	N2	Stage III
TCGA-AO-A1KO-01	Alive	<65	T3	M0	N0	Stage II
TCGA-B6-A0I8-01	Dead	<65	T1	M0	NA	NA
TCGA-BH-A6R8-01	Alive	<65	T2	M0	N0	Stage II
TCGA-AR-A24K-01	Alive	<65	T2	M0	N0	Stage II
TCGA-C8-A12U-01	Alive	<65	T2	M0	N1	Stage II
TCGA-AR-A0U2-01	Dead	<65	T2	M0	N2	Stage III
TCGA-B6-A402-01	Alive	<65	T1	M0	N0	Stage I
TCGA-C8-A27B-01	Alive	<65	T3	M0	N0	Stage II
TCGA-A8-A092-01	Alive	<65	T2	M0	N2	Stage III
TCGA-C8-A27A-01	Alive	<65	T2	M0	N1	Stage II
TCGA-OL-A6VR-01	Alive	<65	T1	NA	N0	Stage I
TCGA-BH-A0HO-01	Alive	<65	T1	M0	N1	Stage II
TCGA-A2-A1G0-01	Alive	<65	T2	M0	N1	Stage II
TCGA-AC-A6IX-06	Alive	<65	T2	NA	N3	Stage III
TCGA-A7-A26J-01	Alive	<65	T2	M0	N0	Stage II
TCGA-AR-A1AR-01	Dead	<65	T1	M0	N2	Stage III
TCGA-BH-A18L-01	Dead	<65	T3	M0	N1	Stage III
TCGA-AR-A252-01	Alive	<65	T1	M0	N0	Stage I
TCGA-AR-A0TW-01	Alive	<65	T3	M0	N1	Stage III
TCGA-E2-A1LG-01	Alive	<65	T2	M0	N0	Stage II
TCGA-BH-A18R-01	Dead	<65	T2	M0	N1	Stage II
TCGA-A7-A26G-01	Alive	<65	T2	M0	N0	Stage II
TCGA-BH-A0BA-01	Alive	<65	T3	M0	N3	Stage III
TCGA-E9-A1R2-01	Alive	<65	T2	NA	N3	Stage III
TCGA-E9-A248-01	Alive	<65	T2	M0	N0	Stage II
TCGA-BH-A1F6-01	Dead	<65	T4	NA	N2	NA
TCGA-E9-A1NI-01	Alive	<65	T2	M0	N0	Stage II
TCGA-AO-A12E-01	Alive	<65	T3	M0	N0	Stage II
TCGA-A8-A09V-01	Alive	<65	T2	M0	N0	Stage II
TCGA-AR-A251-01	Alive	<65	T2	M0	N2	Stage III
TCGA-AC-A7VB-01	Alive	<65	T1	NA	N1	Stage II
TCGA-E2-A14T-01	Alive	<65	T2	M0	N0	Stage II
TCGA-A8-A08J-01	Dead	<65	T4	M1	N3	Stage IV
TCGA-5T-A9QA-01	Alive	<65	T2	NA	NA	Stage II
TCGA-EW-A2FW-01	Alive	<65	T2	NA	N0	Stage II
TCGA-BH-A0E1-01	Alive	<65	T2	M0	N1	Stage II
TCGA-A7-A2KD-01	Alive	<65	T2	NA	N2	Stage III
TCGA-BH-A1F2-01	Dead	<65	T4	M0	N1	Stage III
TCGA-A2-A0YH-01	Alive	<65	T2	M0	N2	Stage III
TCGA-AN-A0XT-01	Alive	<65	T2	M0	N2	Stage III
TCGA-A1-A0SK-01	Dead	<65	T2	M0	N0	Stage II
TCGA-AR-A24N-01	Alive	<65	T1	M0	N0	Stage I
TCGA-AO-A0JJ-01	Alive	<65	T2	M0	N1	Stage II
TCGA-LD-A7W6-01	Alive	<65	T2	M0	N1	Stage II
TCGA-E2-A107-01	Alive	<65	T3	M0	N2	Stage III
TCGA-D8-A1JI-01	Alive	<65	T1	NA	N1	Stage II
TCGA-AO-A03P-01	Dead	<65	T2	M0	N1	Stage II
TCGA-D8-A27W-01	Alive	<65	T4	M0	N0	Stage III
TCGA-B6-A408-01	Alive	<65	T2	M0	N3	Stage III
TCGA-EW-A1P0-01	Alive	<65	T2	NA	N1	Stage II
TCGA-3C-AAAU-01	Alive	<65	NA	NA	NA	NA
TCGA-BH-A1ET-01	Dead	<65	T1	M0	N0	Stage I
TCGA-AN-A0XR-01	Alive	<65	T2	M0	N2	Stage III
TCGA-A7-A0DB-01	Alive	<65	T2	M0	N0	Stage II
TCGA-A7-A4SB-01	Alive	<65	T3	M0	N1	Stage III
TCGA-D8-A1XR-01	Alive	<65	T2	M0	N1	Stage II
TCGA-LL-A442-01	Alive	<65	T2	NA	N0	Stage II
TCGA-D8-A1XU-01	Alive	<65	T1	M0	N0	Stage I
TCGA-AO-A0JI-01	Alive	<65	T1	M0	N1	Stage II
TCGA-C8-A1HN-01	Alive	<65	T2	M0	N0	Stage II
TCGA-A8-A07C-01	Alive	<65	T2	M0	N0	Stage II
TCGA-AR-A24Z-01	Alive	<65	T2	M0	N0	Stage II
TCGA-A7-A0CJ-01	Alive	<65	T2	M0	N0	Stage II
TCGA-B6-A0RM-01	Dead	<65	NA	NA	NA	NA
TCGA-GM-A2DC-01	Alive	<65	T1	M0	N1	Stage II
TCGA-A8-A09N-01	Alive	<65	T2	M0	N3	Stage III
TCGA-E2-A155-01	Alive	<65	T2	M0	N1	Stage II
TCGA-A2-A0ET-01	Alive	<65	T2	M0	N2	Stage III
TCGA-E9-A228-01	Alive	<65	T2	M0	N1	Stage II
TCGA-E9-A1N9-01	Alive	<65	T2	M0	N0	Stage II
TCGA-B6-A0WW-01	Dead	<65	T2	NA	N1	NA
TCGA-BH-A0DD-01	Alive	<65	T2	M0	N1	Stage II
TCGA-BH-A0W3-01	Alive	<65	T1	M0	N1	Stage II
TCGA-A8-A07L-01	Alive	<65	T3	M0	N1	Stage III
TCGA-B6-A0WS-01	Dead	<65	T1	NA	NA	NA
TCGA-A2-A4S3-01	Alive	<65	T2	M0	N1	Stage II
TCGA-AO-A0JD-01	Alive	<65	T3	M0	N1	Stage III
TCGA-C8-A1HE-01	Alive	<65	T2	M0	N0	Stage II
TCGA-EW-A1PA-01	Alive	<65	T2	M0	N1	Stage II
TCGA-A2-A0T0-01	Alive	<65	T2	M0	N1	Stage II
TCGA-C8-A26Z-01	Alive	<65	T2	M0	N0	Stage II
TCGA-A8-A086-01	Alive	<65	T1	M0	N1	Stage II
TCGA-EW-A6SA-01	Alive	<65	T2	NA	N0	Stage II
TCGA-E2-A1LA-01	Alive	<65	T1	M0	N1	Stage II
TCGA-E9-A247-01	Alive	<65	T1	M0	N0	Stage I
TCGA-B6-A0RL-01	Dead	<65	T2	M0	N0	Stage II
TCGA-A8-A06O-01	Alive	<65	T1	M0	N0	Stage I
TCGA-D8-A1JA-01	Alive	<65	T4	M0	NA	NA
TCGA-BH-A202-01	Alive	<65	T2	M0	N0	Stage II
TCGA-E2-A1IU-01	Alive	<65	T1	M0	N0	Stage I
TCGA-A2-A1FX-01	Alive	<65	T3	M0	N2	Stage III
TCGA-A8-A091-01	Alive	<65	T2	M0	N0	Stage II
TCGA-E9-A1QZ-01	Alive	<65	T2	M0	N0	Stage II
TCGA-E2-A15C-01	Alive	<65	T1	M0	N0	Stage I
TCGA-E2-A1IE-01	Alive	<65	T2	M0	N1	Stage II
TCGA-A2-A0YI-01	Alive	<65	T1	M0	N0	Stage I
TCGA-C8-A12X-01	Alive	<65	T2	M0	N1	Stage II
TCGA-BH-A1F5-01	Dead	<65	T1	M0	N1	Stage II
TCGA-B6-A0X4-01	Dead	<65	T2	M0	N1	Stage II
TCGA-D8-A27V-01	Alive	<65	T2	M0	N0	Stage II
TCGA-A7-A13E-01	Dead	<65	T2	NA	N1	Stage II
TCGA-A2-A1FW-01	Alive	<65	T3	M0	N2	Stage III
TCGA-D8-A140-01	Alive	<65	T2	M0	N1	Stage II
TCGA-A7-A3IZ-01	Alive	<65	T2	M0	N0	Stage II
TCGA-AR-A2LK-01	Dead	<65	T3	M0	N2	Stage III
TCGA-D8-A1JG-01	Alive	<65	T2	M0	N0	Stage II
TCGA-BH-A0HW-01	Alive	<65	T1	M0	N0	Stage I
TCGA-D8-A1JE-01	Alive	<65	T1	M0	N1	Stage II
TCGA-B6-A0X7-01	Dead	<65	T1	NA	NA	NA
TCGA-B6-A2IU-01	Alive	<65	T2	M0	N0	Stage II
TCGA-B6-A0I9-01	Dead	<65	T3	M1	NA	Stage IV
TCGA-OL-A5RU-01	Alive	<65	T1	NA	N1	Stage II
TCGA-GM-A5PV-01	Alive	<65	T2	M0	N1	Stage II
TCGA-A7-A0DC-01	Alive	<65	T1	M0	N0	Stage I
TCGA-GM-A3NW-01	Alive	<65	T2	M0	N0	Stage II
TCGA-EW-A1OY-01	Alive	<65	T2	NA	N0	Stage II
TCGA-AC-A4ZE-01	Alive	<65	T3	M0	N0	Stage II
TCGA-E9-A5UP-01	Alive	<65	T2	M0	N0	Stage II
TCGA-BH-A0DH-01	Alive	<65	T2	M0	N1	Stage II
TCGA-A2-A0ER-01	Alive	<65	T1	M0	N1	Stage I
TCGA-A8-A06Q-01	Alive	<65	T3	M0	N2	Stage III
TCGA-E9-A1R5-01	Alive	<65	T1	M0	N0	Stage I
TCGA-BH-A18H-01	Alive	<65	T1	M0	N0	Stage I
TCGA-B6-A1KI-01	Alive	<65	T1	M0	N0	Stage I
TCGA-AO-A12B-01	Alive	<65	T2	M0	N0	Stage II
TCGA-A8-A0A6-01	Alive	<65	T2	M0	N3	Stage III
TCGA-S3-A6ZF-01	Alive	<65	T2	M0	N0	Stage II
TCGA-E9-A1R7-01	Alive	<65	T2	M0	N0	Stage II
TCGA-E2-A15R-01	Alive	<65	T1	M0	N1	Stage II
TCGA-EW-A1P6-01	Alive	<65	T2	M0	N1	Stage II
TCGA-E2-A109-01	Alive	<65	T2	M0	N0	Stage II
TCGA-E2-A15F-01	Alive	<65	T1	M0	N0	Stage I
TCGA-BH-A0B8-01	Alive	<65	T1	M0	N0	Stage I
TCGA-AR-A1AW-01	Alive	≥65	T2	M0	N0	Stage II
TCGA-E2-A15T-01	Alive	≥65	T2	M0	N0	Stage II
TCGA-AR-A24H-01	Alive	≥65	T2	M0	N0	Stage II
TCGA-E2-A15M-01	Dead	≥65	T2	M0	N0	Stage II
TCGA-AR-A0TV-01	Alive	≥65	T2	M0	N0	Stage II
TCGA-A8-A07U-01	Alive	≥65	T2	M0	N2	Stage III
TCGA-B6-A0IO-01	Alive	≥65	T2	M0	N0	Stage II
TCGA-A8-A06Y-01	Alive	≥65	T2	M0	N0	Stage II
TCGA-A8-A0A2-01	Alive	≥65	T2	M0	N0	Stage II
TCGA-A7-A0CD-01	Alive	≥65	T1	M0	N0	Stage I
TCGA-AN-A03Y-01	Alive	≥65	T2	M0	N0	Stage II
TCGA-A2-A04N-01	Alive	≥65	T1	M0	N0	Stage I
TCGA-BH-A0B1-01	Alive	≥65	T2	M0	N1	Stage II
TCGA-B6-A0WV-01	Dead	≥65	T2	M0	N1	Stage II
TCGA-E9-A1RD-01	Alive	≥65	T2	M0	N0	Stage II
TCGA-B6-A1KC-01	Alive	≥65	T2	M0	N1	Stage II
TCGA-A2-A0YF-01	Alive	≥65	T1	M0	N0	Stage I
TCGA-AN-A0FW-01	Alive	≥65	T2	M0	N2	Stage III
TCGA-AN-A0XV-01	Alive	≥65	T2	M0	N2	Stage III
TCGA-AR-A0TR-01	Dead	≥65	T2	M0	N1	Stage II
TCGA-BH-A1FD-01	Dead	≥65	T1	M0	N0	Stage I
TCGA-C8-A3M8-01	Alive	≥65	T1	M0	N0	Stage I
TCGA-B6-A1KF-01	Alive	≥65	T2	M0	N1	Stage II
TCGA-A8-A09K-01	Alive	≥65	T1	M0	N1	Stage II
TCGA-A8-A07P-01	Alive	≥65	T2	M0	N1	Stage II
TCGA-BH-A1FL-01	Dead	≥65	T2	M0	N1	Stage II
TCGA-A8-A079-01	Alive	≥65	T4	M0	N3	Stage III
TCGA-A8-A07B-01	Alive	≥65	T2	M0	N0	Stage II
TCGA-AN-A0XP-01	Alive	≥65	T2	M0	N2	Stage III
TCGA-BH-A0H0-01	Alive	≥65	T1	M0	N0	Stage I
TCGA-AO-A1KS-01	Alive	≥65	T2	M0	N0	Stage II
TCGA-E9-A24A-01	Alive	≥65	T1	M0	N1	Stage II
TCGA-AR-A2LE-01	Alive	≥65	T1	M0	N0	Stage I
TCGA-AO-A12H-01	Alive	≥65	T2	M0	N0	Stage II
TCGA-C8-A12M-01	Alive	≥65	T2	M0	N0	Stage II
TCGA-BH-A18T-01	Dead	≥65	T2	M0	N0	Stage II
TCGA-A8-A09W-01	Alive	≥65	T2	M0	N3	Stage III
TCGA-AR-A2LL-01	Alive	≥65	T3	M0	N0	Stage II
TCGA-D8-A1JT-01	Alive	≥65	T2	M0	N0	Stage II
TCGA-E9-A1N3-01	Alive	≥65	T1	M0	N2	Stage III
TCGA-A8-A08S-01	Alive	≥65	T1	M0	N1	Stage II
TCGA-AO-A0J7-01	Alive	≥65	T2	M0	N1	Stage II
TCGA-A7-A26E-01	Alive	≥65	T3	NA	N1	Stage III
TCGA-S3-A6ZG-01	Alive	≥65	T2	M0	N1	Stage II
TCGA-A2-A1G4-01	Alive	≥65	T3	M0	N1	Stage III
TCGA-A2-A0CT-01	Alive	≥65	T2	M0	N0	Stage II
TCGA-B6-A0RO-01	Alive	≥65	T4	M0	N1	Stage III
TCGA-E9-A22B-01	Alive	≥65	T1	M0	N0	Stage I
TCGA-AC-A62X-01	Alive	≥65	T2	NA	N0	Stage II
TCGA-AC-A8OP-01	Alive	≥65	T1	NA	N0	Stage I
TCGA-BH-A18U-01	Dead	≥65	T2	M0	N2	Stage III
TCGA-OL-A66K-01	Dead	≥65	T2	NA	N0	Stage II
TCGA-AR-A0U0-01	Alive	≥65	T2	M0	N1	Stage II
TCGA-A2-A0CU-01	Dead	≥65	T2	M0	N0	Stage II
TCGA-A8-A09E-01	Alive	≥65	T4	M0	N1	Stage III
TCGA-AC-A5XU-01	Alive	≥65	T3	NA	N0	Stage II
TCGA-E2-A1B4-01	Dead	≥65	T1	M0	N2	Stage III
TCGA-C8-A1HM-01	Alive	≥65	T2	M0	N0	Stage II
TCGA-E9-A1RE-01	Alive	≥65	T2	M0	N2	Stage III
TCGA-A2-A1FV-01	Alive	≥65	T3	M0	N0	Stage II
TCGA-B6-A0IM-01	Dead	≥65	T3	M0	N0	Stage II
TCGA-A8-A09M-01	Alive	≥65	T2	M0	N3	Stage III
TCGA-A8-A06T-01	Alive	≥65	T3	M0	N1	Stage III
TCGA-AN-A0AK-01	Alive	≥65	T2	M0	N0	Stage II
TCGA-A8-A099-01	Alive	≥65	T4	NA	N3	NA
TCGA-E2-A2P6-01	Alive	≥65	T2	M0	N1	Stage II
TCGA-D8-A1J8-01	Alive	≥65	T2	M0	N1	Stage II
TCGA-AO-A1KP-01	Alive	≥65	T1	M0	N1	Stage II
TCGA-BH-A209-01	Dead	≥65	T1	M0	N0	Stage I
TCGA-A2-A4S0-01	Alive	≥65	T2	M0	N0	Stage II
TCGA-AC-A2BK-01	Alive	≥65	T2	NA	N2	Stage III
TCGA-BH-A1FC-01	Dead	≥65	T1	M0	N1	Stage II
TCGA-A7-A0CG-01	Alive	≥65	T2	M0	N0	Stage II
TCGA-BH-A1EN-01	Dead	≥65	T2	M0	NA	Stage II
TCGA-E2-A105-01	Alive	≥65	T2	M0	N0	Stage II
TCGA-A7-A13G-01	Alive	≥65	T2	NA	N0	Stage II
TCGA-BH-A0E7-01	Alive	≥65	T2	M0	N1	Stage II
TCGA-BH-A18S-01	Dead	≥65	T1	M0	N0	Stage I
TCGA-A2-A0EU-01	Alive	≥65	T1	M0	N0	Stage I
TCGA-BH-A204-01	Dead	≥65	T2	M0	N1	Stage II
TCGA-E2-A1IH-01	Alive	≥65	T1	M0	N0	Stage I
TCGA-D8-A1JN-01	Alive	≥65	T3	NA	N3	Stage III
TCGA-A8-A06U-01	Dead	≥65	T2	M0	N1	Stage II
TCGA-D8-A1X6-01	Alive	≥65	T3	NA	N2	Stage III
TCGA-D8-A1XZ-01	Alive	≥65	T1	NA	N2	Stage III
TCGA-S3-AA12-01	Alive	≥65	T3	NA	N1	Stage III
TCGA-A8-A0AD-01	Alive	≥65	T1	M0	N0	Stage I
TCGA-A8-A09Q-01	Alive	≥65	T4	M0	N2	Stage III
TCGA-BH-A1EU-01	Dead	≥65	T1	M0	N0	Stage I
TCGA-D8-A1XV-01	Alive	≥65	T2	M0	N0	Stage II
TCGA-AQ-A1H2-01	Alive	≥65	T2	NA	N2	Stage III
TCGA-E2-A1LK-01	Dead	≥65	T4	M0	N3	Stage III
TCGA-A8-A06Z-01	Alive	≥65	T3	M0	N0	Stage II
TCGA-E9-A54X-01	Alive	≥65	T1	M0	N0	Stage I
TCGA-AC-A2FM-01	Dead	≥65	T2	M0	N1	Stage II
TCGA-BH-A18N-01	Dead	≥65	T2	M0	N1	Stage II
TCGA-BH-A1FG-01	Dead	≥65	T1	M0	NA	Stage I
TCGA-E2-A15O-01	Alive	≥65	T1	M0	NA	Stage I
TCGA-BH-A1F8-01	Dead	≥65	T4	M0	N2	Stage III
TCGA-A2-A25D-01	Alive	≥65	T2	M0	N3	Stage III
TCGA-C8-A26Y-01	Alive	≥65	T2	M0	N0	Stage II
TCGA-B6-A0IC-01	Dead	≥65	T2	NA	NA	NA
TCGA-PL-A8LY-01	Alive	<65	T3	M0	N0	Stage II
TCGA-BH-A0HA-01	Alive	<65	T1	M0	N0	Stage I
TCGA-A2-A04X-01	Alive	<65	T2	M0	N0	Stage II
TCGA-D8-A1XL-01	Alive	<65	T2	NA	N1	Stage II
TCGA-A2-A3XU-01	Dead	<65	T2	M0	N1	Stage II
TCGA-AR-A0TU-01	Alive	<65	T2	M0	N0	Stage II
TCGA-BH-A1ES-06	Dead	<65	T2	M0	N1	Stage II
TCGA-A2-A04P-01	Dead	<65	T2	M0	N3	Stage III
TCGA-E2-A14N-01	Alive	<65	T2	M0	N1	Stage II
TCGA-BH-A0E0-01	Alive	<65	T3	M0	N3	Stage III
TCGA-C8-A1HL-01	Alive	<65	T3	M0	N1	Stage III
TCGA-B6-A0IE-01	Dead	<65	T3	M0	N1	Stage III
TCGA-E9-A22D-01	Alive	<65	T2	M0	N0	Stage II
TCGA-AO-A126-01	Alive	<65	T2	M0	N0	Stage II
TCGA-OL-A66O-01	Alive	<65	T2	NA	N1	Stage II
TCGA-AR-A2LJ-01	Alive	<65	T3	NA	N1	Stage III
TCGA-B6-A0IQ-01	Alive	<65	T3	M0	N1	Stage III
TCGA-OL-A5RW-01	Alive	<65	T1	NA	N1	Stage II
TCGA-A7-A4SA-01	Alive	<65	T2	M0	N1	Stage II
TCGA-E2-A1LB-01	Alive	<65	T2	M0	N1	Stage II
TCGA-AO-A0J2-01	Alive	<65	T1	M0	N0	Stage I
TCGA-EW-A2FS-01	Alive	<65	T2	NA	N1	Stage II
TCGA-A2-A3XW-01	Alive	<65	T2	M0	N1	Stage II
TCGA-AO-A03T-01	Alive	<65	T2	M0	N1	Stage II
TCGA-C8-A12Y-01	Alive	<65	T2	M0	N1	Stage II
TCGA-LD-A66U-01	Alive	<65	T2	NA	N1	Stage II
TCGA-BH-A1FM-01	Dead	<65	T2	M0	N2	Stage III
TCGA-B6-A409-01	Dead	<65	T1	M0	N2	Stage III
TCGA-E2-A574-01	Alive	<65	T2	M0	N0	Stage II
TCGA-BH-A0B9-01	Alive	<65	T1	M0	N0	Stage I
TCGA-E2-A1B6-01	Alive	<65	T2	M0	N0	Stage II
TCGA-A2-A3XT-01	Alive	<65	T2	M0	N1	Stage II
TCGA-B6-A0I2-01	Alive	<65	T1	M0	N0	Stage I
TCGA-B6-A0IN-01	Dead	<65	T1	NA	NA	NA
TCGA-E9-A6HE-01	Alive	<65	T3	NA	N3	Stage III
TCGA-E2-A1LS-01	Alive	<65	T1	M0	N0	Stage I
TCGA-E2-A1B5-01	Alive	<65	T2	M0	N0	Stage II
TCGA-GM-A2DA-01	Dead	<65	T2	M0	N1	Stage II
TCGA-A2-A3XZ-01	Alive	<65	T1	M0	N0	Stage I
TCGA-A2-A3XV-01	Alive	<65	T2	M0	N0	Stage II
TCGA-LL-A5YN-01	Alive	<65	T2	M0	N0	Stage II
TCGA-A2-A04U-01	Alive	<65	T2	M0	N0	Stage II
TCGA-BH-A0B6-01	Alive	<65	T1	M0	N0	Stage I
TCGA-E9-A22G-01	Alive	<65	T2	M0	N0	Stage II
TCGA-E9-A3X8-01	Alive	<65	T2	M0	N1	Stage II
TCGA-EW-A1P3-01	Alive	<65	T2	NA	N0	Stage II
TCGA-C8-A1HF-01	Alive	<65	T2	M0	N0	Stage II
TCGA-A2-A04Q-01	Alive	<65	T1	M0	N0	Stage I
TCGA-A7-A6VW-01	Alive	<65	T2	M0	N0	Stage II
TCGA-AQ-A04L-01	Alive	<65	T2	NA	N0	Stage II
TCGA-AC-A2QJ-01	Dead	<65	T4	M0	N0	Stage III
TCGA-E2-A573-01	Alive	<65	T1	M0	N0	Stage I
TCGA-GM-A3XL-01	Alive	<65	T2	M0	N0	Stage II
TCGA-E9-A3HO-01	Alive	<65	T2	M0	N0	Stage II
TCGA-LL-A7SZ-01	Alive	<65	T2	NA	N1	Stage II
TCGA-B6-A0I5-01	Alive	<65	T2	M0	N1	Stage II
TCGA-AR-A1AQ-01	Alive	<65	T2	M0	N0	Stage II
TCGA-A2-A04W-01	Alive	<65	T2	M0	N1	Stage II
TCGA-AO-A0JB-01	Alive	<65	T3	M0	N1	Stage III
TCGA-LL-A5YO-01	Alive	<65	T1	NA	N0	Stage I
TCGA-3C-AALI-01	Alive	<65	T2	M0	N1	Stage II
TCGA-AC-A3TM-01	Alive	<65	T3	M0	N1	Stage III
TCGA-C8-A1HG-01	Alive	<65	T2	M0	N0	Stage II
TCGA-B6-A0WZ-01	Alive	<65	T2	M0	N1	Stage II
TCGA-LL-A6FR-01	Alive	<65	T2	NA	N0	Stage II
TCGA-B6-A0IG-01	Dead	<65	T2	M0	N1	Stage II
TCGA-S3-AA15-01	Alive	<65	T2	M0	N1	Stage II
TCGA-AN-A04C-01	Alive	<65	T2	M0	N1	Stage II
TCGA-AO-A1KR-01	Alive	<65	T2	M0	N0	Stage II
TCGA-AQ-A54N-01	Alive	<65	T2	M0	N0	Stage II
TCGA-B6-A0RH-01	Dead	<65	T2	M0	N0	Stage II
TCGA-B6-A0IA-01	Alive	<65	T2	M0	N0	Stage II
TCGA-AR-A1AH-01	Alive	<65	T2	M0	N1	Stage II
TCGA-AQ-A54O-01	Alive	<65	T2	M0	N0	Stage II
TCGA-E2-A1L8-01	Alive	<65	T2	M0	N1	Stage II
TCGA-C8-A130-01	Alive	<65	T3	M0	N2	Stage III
TCGA-BH-A0HU-01	Alive	<65	T1	M0	N0	Stage I
TCGA-E9-A243-01	Alive	<65	T2	M0	N0	Stage II
TCGA-OL-A5RY-01	Alive	<65	T1	NA	N1	Stage II
TCGA-A2-A0CX-01	Alive	<65	T2	M0	N0	Stage II
TCGA-GM-A2DF-01	Alive	<65	T1	M0	N1	Stage II
TCGA-A2-A04Y-01	Alive	<65	T2	M0	N1	Stage II
TCGA-GM-A2DD-01	Alive	<65	T1	M0	N0	Stage I
TCGA-C8-A1HK-01	Alive	<65	T2	M0	N1	Stage II
TCGA-EW-A1IZ-01	Alive	<65	T2	NA	N2	Stage III
TCGA-C8-A1HJ-01	Alive	<65	T2	M0	N0	Stage II
TCGA-AC-A3QQ-01	Alive	<65	T1	NA	N0	Stage I
TCGA-A2-A0CR-01	Alive	<65	T3	M0	N0	Stage II
TCGA-C8-A138-01	Alive	<65	T2	M0	N2	Stage III
TCGA-GM-A2DO-01	Alive	<65	T1	M0	N0	Stage I
TCGA-AR-A0TY-01	Dead	<65	T2	M0	N0	Stage II
TCGA-E2-A10C-01	Alive	<65	T2	M0	N1	Stage II
TCGA-BH-A0BM-01	Alive	<65	T2	M0	N1	Stage II
TCGA-BH-A0HB-01	Alive	<65	T1	M0	N0	Stage I
TCGA-AN-A0AR-01	Alive	<65	T2	M0	N0	Stage II
TCGA-A7-A26F-01	Alive	<65	T1	M0	N0	Stage I
TCGA-WT-AB41-01	Alive	<65	T2	NA	N1	Stage II
TCGA-A2-A0T1-01	Alive	<65	T3	M0	N3	Stage III
TCGA-LL-A73Z-01	Dead	<65	T1	M1	NA	Stage IV
TCGA-C8-A12V-01	Alive	<65	T2	M0	N0	Stage II
TCGA-AN-A0AM-01	Alive	<65	T2	M0	N0	Stage II
TCGA-AC-A7VC-01	Alive	<65	T3	NA	N0	Stage II
TCGA-EW-A1OV-01	Alive	<65	T2	NA	N1	Stage II
TCGA-BH-A0AW-01	Alive	<65	T1	M0	N1	Stage II
TCGA-HN-A2NL-01	Alive	<65	T2	M0	N0	Stage II
TCGA-A2-A3Y0-01	Alive	<65	T2	M0	N1	Stage II
TCGA-AO-A03R-01	Alive	<65	T2	M0	N1	Stage II
TCGA-OL-A5RZ-01	Alive	<65	T1	NA	N0	Stage I
TCGA-AC-A2QH-01	Alive	<65	T3	NA	N0	Stage II
TCGA-C8-A26X-01	Alive	<65	T1	M0	N1	Stage II
TCGA-E2-A15K-06	Alive	<65	T2	M0	N1	Stage II
TCGA-AN-A04D-01	Alive	<65	T2	M0	N1	Stage II
TCGA-AC-A62V-01	Dead	<65	T2	M1	N1	Stage IV
TCGA-GM-A2DK-01	Alive	<65	T1	M0	N0	Stage I
TCGA-BH-A0RX-01	Alive	<65	T2	M0	N0	Stage II
TCGA-OL-A66N-01	Alive	<65	T3	NA	N3	Stage III
TCGA-E2-A1LH-01	Alive	<65	T1	M0	N0	Stage I
TCGA-C8-A8HP-01	Alive	<65	T2	M0	N2	Stage III
TCGA-AO-A0JL-01	Alive	<65	T2	M0	N2	Stage III
TCGA-AO-A03N-01	Alive	<65	T2	M0	N1	Stage II
TCGA-D8-A1JM-01	Alive	<65	T2	M0	N1	Stage II
TCGA-E9-A5FK-01	Alive	<65	T2	M0	N3	Stage III
TCGA-A2-A0D0-01	Alive	<65	T2	M0	N0	Stage II
TCGA-A2-A0CK-01	Alive	<65	T3	M0	N2	Stage III
TCGA-Z7-A8R5-01	Alive	<65	T3	NA	N1	Stage III
TCGA-C8-A278-01	Alive	<65	T2	M0	N2	Stage III
TCGA-E9-A1NC-01	Alive	<65	T2	M0	N1	Stage II
TCGA-B6-A0X5-01	Dead	<65	T2	M0	N1	Stage II
TCGA-LL-A8F5-01	Alive	<65	T2	NA	N0	Stage II
TCGA-D8-A1Y3-01	Alive	<65	T2	NA	N2	Stage III
TCGA-AO-A0J9-01	Alive	<65	T2	M0	N3	Stage III
TCGA-EW-A1J3-01	Alive	<65	T1	M0	N0	Stage I
TCGA-A2-A0CQ-01	Alive	<65	T1	M0	N0	Stage I
TCGA-3C-AALJ-01	Alive	<65	T2	M0	N1	Stage II
TCGA-E9-A1RG-01	Alive	<65	T1	M0	N2	Stage III
TCGA-EW-A6SB-01	Alive	<65	T2	M0	N0	Stage II
TCGA-E2-A14R-01	Alive	<65	T2	M0	N0	Stage II
TCGA-BH-A0GZ-01	Alive	<65	T1	M0	N1	Stage II
TCGA-AN-A0FL-01	Alive	<65	T2	M0	N0	Stage II
TCGA-GM-A2DB-01	Alive	<65	T2	M0	N0	Stage II
TCGA-A2-A0CY-01	Alive	<65	T2	M0	N1	Stage II
TCGA-E9-A54Y-01	Alive	<65	T2	M0	N2	Stage III
TCGA-AN-A0FT-01	Alive	<65	T2	M0	N1	Stage II
TCGA-BH-A5J0-01	Alive	<65	T1	M0	N0	Stage I
TCGA-UU-A93S-01	Dead	<65	T4	M1	N3	Stage IV
TCGA-S3-AA17-01	Alive	<65	T2	M0	N1	Stage II
TCGA-AO-A0JC-01	Alive	<65	T2	M0	N0	Stage II
TCGA-BH-A0DL-01	Alive	<65	T2	M0	N0	Stage II
TCGA-B6-A0IB-01	Dead	<65	T3	M1	N3	Stage IV
TCGA-LL-A5YL-01	Alive	<65	T2	NA	N1	Stage II
TCGA-A2-A0EQ-01	Alive	<65	T2	M0	N0	Stage II
TCGA-C8-A135-01	Alive	<65	T2	M0	N1	Stage II
TCGA-GM-A5PX-01	Alive	≥65	T2	M0	N1	Stage II
TCGA-BH-A0B4-01	Alive	≥65	T2	M0	N2	Stage III
TCGA-E9-A5FL-01	Alive	≥65	T3	M0	N0	Stage II
TCGA-A2-A4S1-01	Alive	≥65	T2	M0	N0	Stage II
TCGA-A2-A0T2-01	Dead	≥65	T3	M1	N3	Stage IV
TCGA-OL-A5S0-01	Alive	≥65	T2	NA	N1	Stage II
TCGA-AC-A3YJ-01	Alive	≥65	T2	NA	N0	Stage II
TCGA-BH-A0HN-01	Alive	≥65	T1	M0	N0	Stage I
TCGA-AO-A0J3-01	Alive	≥65	T2	M0	N1	Stage II
TCGA-GM-A4E0-01	Alive	≥65	T3	M0	N3	Stage III
TCGA-BH-A0EE-01	Alive	≥65	T3	M0	N0	Stage II
TCGA-AC-A3OD-01	Alive	≥65	T2	NA	N1	Stage II
TCGA-E2-A56Z-01	Alive	≥65	T2	M0	N1	Stage II
TCGA-E2-A576-01	Alive	≥65	T1	NA	N0	Stage I
TCGA-GM-A2D9-01	Dead	≥65	T1	M0	N0	Stage I
TCGA-BH-A0E6-01	Alive	≥65	T1	M0	N0	Stage I
TCGA-LL-A9Q3-01	Alive	≥65	T3	NA	N3	Stage III
TCGA-OL-A5D7-01	Alive	≥65	T2	NA	N0	Stage II
TCGA-EW-A1J6-01	Alive	≥65	T1	M0	N0	Stage I
TCGA-EW-A1PB-01	Alive	≥65	T3	NA	N1	Stage III
TCGA-E2-A1IK-01	Alive	≥65	T1	M0	N1	Stage II
TCGA-E2-A1LE-01	Dead	≥65	T2	M0	N3	Stage III
TCGA-OL-A66L-01	Alive	≥65	T1	NA	N0	Stage I
TCGA-E9-A295-01	Alive	≥65	T2	M0	N0	Stage II
TCGA-BH-A0DS-01	Alive	≥65	T2	M0	N2	Stage III
TCGA-GM-A3NY-01	Alive	≥65	T2	M0	N1	Stage II
TCGA-E9-A2JS-01	Dead	≥65	T2	M0	N1	Stage II
TCGA-PE-A5DC-01	Dead	≥65	T2	M0	N2	Stage III
TCGA-AO-A125-01	Alive	≥65	T2	M0	N0	Stage II
TCGA-E2-A572-01	Alive	≥65	T2	M0	N2	Stage III
TCGA-UL-AAZ6-01	Alive	≥65	T2	NA	N0	Stage II
TCGA-AC-A6IW-01	Alive	≥65	T2	NA	N0	Stage II
TCGA-B6-A0I1-01	Dead	≥65	T2	M0	N0	Stage II
TCGA-LD-A9QF-01	Alive	≥65	T1	M0	N0	Stage I
TCGA-AC-A5XS-01	Alive	≥65	T2	NA	N0	Stage II
TCGA-E2-A1IF-01	Alive	≥65	T1	M0	N0	Stage I
TCGA-V7-A7HQ-01	Alive	≥65	T1	M0	N2	Stage III
TCGA-AC-A3TN-01	Alive	≥65	T3	NA	N0	Stage II
TCGA-EW-A423-01	Alive	≥65	T2	NA	N0	Stage II
TCGA-OL-A66P-01	Alive	≥65	T2	NA	N0	Stage II
TCGA-AO-A12G-01	Alive	≥65	T2	M0	N0	Stage II
TCGA-BH-A42T-01	Dead	≥65	T2	M0	N0	Stage II
TCGA-E9-A1ND-01	Alive	≥65	T2	M0	N1	Stage II
TCGA-A2-A0D1-01	Alive	≥65	T2	M0	N0	Stage II
TCGA-E2-A14O-01	Alive	≥65	T3	M0	N1	Stage III
TCGA-LL-A6FQ-01	Alive	≥65	T2	NA	N2	Stage III
TCGA-D8-A1JS-01	Alive	≥65	T1	M0	N0	Stage I
TCGA-WT-AB44-01	Alive	≥65	T1	NA	N0	Stage I
TCGA-E2-A14W-01	Alive	≥65	T2	M0	N0	Stage II
TCGA-E9-A3Q9-01	Alive	≥65	T3	M0	N3	Stage III
TCGA-BH-A203-01	Dead	≥65	T2	M0	N1	Stage II
TCGA-AC-A62Y-01	Alive	≥65	T2	NA	N1	Stage II
TCGA-D8-A1JF-01	Alive	≥65	T1	M0	N2	Stage III
TCGA-AC-A3QP-01	Alive	≥65	T2	NA	N1	Stage II
TCGA-BH-A42U-01	Alive	≥65	T2	M0	N0	Stage II
TCGA-BH-A18G-01	Alive	≥65	T1	M0	N0	Stage I
TCGA-BH-A0HK-01	Alive	≥65	T2	M0	N1	Stage II
TCGA-C8-A131-01	Alive	≥65	T2	M0	N2	Stage III
TCGA-A2-A0SW-01	Dead	≥65	T2	M1	N2	Stage IV
TCGA-A7-A56D-01	Alive	≥65	T2	M0	N0	Stage II
TCGA-LL-A50Y-01	Alive	≥65	T2	NA	N0	Stage II
TCGA-AO-A1KQ-01	Alive	≥65	T4	M0	N1	Stage III
TCGA-BH-A8FY-01	Dead	≥65	T1	M0	N0	Stage I
TCGA-LL-A5YM-01	Alive	≥65	T4	M0	NA	Stage III
TCGA-E2-A9RU-01	Alive	≥65	T2	NA	N3	Stage III
TCGA-LL-A6FP-01	Alive	≥65	T2	NA	NA	Stage II

## Sheet: GSE17705
ID	futime	fustat
GSM441624	7.57808	0
GSM441625	2.67671	0
GSM441626	7.73973	0
GSM441627	6.20822	1
GSM441628	3.71781	1
GSM441629	2.28767	1
GSM441630	7.35616	0
GSM441631	7.28219	0
GSM441632	5.58082	0
GSM441633	7.79452	0
GSM441634	5.10959	0
GSM441635	5.1589	0
GSM441636	4.49315	0
GSM441637	8	0
GSM441638	6.25205	0
GSM441639	4.12055	0
GSM441640	6.92877	0
GSM441641	7.18904	0
GSM441642	7.03836	0
GSM441643	1.97534	1
GSM441644	1.96438	1
GSM441645	4.03288	0
GSM441646	7.91781	0
GSM441647	3.99452	0
GSM441648	3.73425	0
GSM441649	6.85753	0
GSM441650	7.00548	0
GSM441651	5.73699	0
GSM441652	5.96712	0
GSM441653	5	0
GSM441654	2.85753	0
GSM441655	1.35068	0
GSM441656	2.6	0
GSM441657	3.63014	1
GSM441658	4.81918	0
GSM441659	4.93699	0
GSM441660	4.99452	0
GSM441661	5.35616	0
GSM441662	4.95342	0
GSM441663	3.78082	1
GSM441664	3.30685	0
GSM441665	4.95342	0
GSM441666	5.85753	0
GSM441667	5.16438	0
GSM441668	5.17808	0
GSM441669	5.64658	0
GSM441670	5.48219	0
GSM441671	4.5726	0
GSM441672	1.74	1
GSM441673	4.88767	0
GSM441674	2.53425	0
GSM441675	0.709589	0
GSM441676	4.53151	0
GSM441677	0.49863	1
GSM441678	2.97	0
GSM441679	2.33	0
GSM441680	0.619178	0
GSM441681	4.55068	0
GSM441682	3.87945	0
GSM441683	4.49315	0
GSM441684	9.87945	0
GSM441685	10.4904	0
GSM441686	9.34795	0
GSM441687	10.5808	0
GSM441688	10.1589	0
GSM441689	3.7726	1
GSM441690	4.52877	1
GSM441691	5.67123	1
GSM441692	7.12329	1
GSM441693	5.31781	0
GSM441694	5.19178	0
GSM441695	9.80274	0
GSM441696	12.7452	0
GSM441697	9.78356	0
GSM441698	9.57808	0
GSM441699	1.54521	1
GSM441700	2.56986	1
GSM441701	2.74247	0
GSM441702	10.2877	0
GSM441703	9.4137	0
GSM441704	11.0521	0
GSM441705	6.5	1
GSM441706	10.3836	0
GSM441707	8.59178	0
GSM441708	10.0055	0
GSM441709	9.87671	0
GSM441710	2.67123	1
GSM441711	8.10411	0
GSM441712	8.88219	0
GSM441713	8.80822	0
GSM441714	4.34521	0
GSM441715	1.35068	1
GSM441716	6.0411	0
GSM441717	5.46301	0
GSM441718	4.10685	0
GSM441719	9.43288	0
GSM441720	2.59452	0
GSM441721	4.15342	0
GSM441722	8.24384	0
GSM441723	8.09041	0
GSM441724	8	0
GSM441725	1.55342	0
GSM441726	8.11233	0
GSM441727	10.8	1
GSM441728	7.69167	1
GSM441729	11.7	0
GSM441730	12.2833	0
GSM441731	10.8333	0
GSM441732	11.0083	0
GSM441733	9.45833	1
GSM441734	9.7	0
GSM441735	10.9417	0
GSM441736	9.96667	0
GSM441737	8.51667	0
GSM441738	12.1917	0
GSM441739	2.23333	1
GSM441740	10.9667	0
GSM441741	11.9083	0
GSM441742	9.40833	0
GSM441743	10.65	1
GSM441744	8.45833	0
GSM441745	9.76667	0
GSM441746	3.58333	1
GSM441747	8.39167	1
GSM441748	4.19167	1
GSM441749	10.45	0
GSM441750	1.99167	1
GSM441751	8.20833	0
GSM441752	4.35	1
GSM441753	9.45	0
GSM441754	3.15	1
GSM441755	9.4	0
GSM441756	10.8917	0
GSM441757	10.5083	0
GSM441758	8.73333	0
GSM441759	9.48333	0
GSM441760	10.1	0
GSM441761	11.025	0
GSM441762	1.30833	1
GSM441763	9.99167	0
GSM441764	11.15	0
GSM441765	10.4667	0
GSM441766	5.425	1
GSM441767	10.5167	0
GSM441768	8.59167	0
GSM441769	9.76667	0
GSM441770	5.68333	1
GSM441771	7.13333	0
GSM441772	4.775	1
GSM441773	9.78333	0
GSM441774	10.7417	0
GSM441775	3.5	1
GSM441776	9.85	0
GSM441777	9.925	0
GSM441778	5.86667	0
GSM441779	9.51667	0
GSM441780	7.36667	0
GSM441781	9.4	0
GSM441782	8.53333	1
GSM441783	10.3333	0
GSM441784	9.45	0
GSM441785	9.425	1
GSM441786	10.5417	0
GSM441787	10.2667	0
GSM441788	10.1083	0
GSM441789	8.81667	0
GSM441790	8.925	0
GSM441791	9.31667	0
GSM441792	10.3667	0
GSM441793	10.3167	0
GSM441794	10.3	0
GSM441795	10.2167	0
GSM441796	8.45833	0
GSM441797	9.81667	0
GSM441798	9.34167	0
GSM441799	8.14167	0
GSM441800	7.35	0
GSM441801	8.15	0
GSM441802	9.89167	0
GSM441803	9.675	0
GSM441804	9.39167	0
GSM441805	9.35833	0
GSM441806	9.20833	0
GSM441807	9.1	0
GSM441808	9.25833	1
GSM441809	2.55	1
GSM441810	7.13333	0
GSM441811	9.56667	0
GSM441812	9.19167	1
GSM441813	8.10833	0
GSM441814	7.85	0
GSM441815	8.53333	0
GSM441816	8.10833	1
GSM441817	8.00833	0
GSM441818	7.14167	1
GSM441819	8.79167	0
GSM441820	8.44167	0
GSM441821	1.48333	1
GSM441822	8.45	0
GSM441823	10.6167	1
GSM441824	3.5	1
GSM441825	4.65833	1
GSM441826	15.2167	0
GSM441827	14.4333	0
GSM441828	13.925	0
GSM441829	6.575	1
GSM441830	5.225	1
GSM441831	12.6083	0
GSM441832	11.7333	0
GSM441833	12.0417	0
GSM441834	8.08333	1
GSM441835	11.6417	0
GSM441836	12.2083	1
GSM441837	11.9417	0
GSM441838	7.46667	1
GSM441839	7.475	0
GSM441840	10.725	1
GSM441841	10.9333	0
GSM441842	10.3917	0
GSM441843	11.275	0
GSM441844	9.48333	0
GSM441845	10.1	0
GSM441846	9.325	0
GSM441847	9.075	0
GSM441848	8.78333	0
GSM441849	4.71667	1
GSM441850	7.24167	1
GSM441851	9.44167	0
GSM441852	8.18333	0
GSM441853	7.825	0
GSM441854	6.75	0
GSM441855	3.525	1
GSM441856	4	1
GSM441857	6.29167	0
GSM441858	4.61667	0
GSM441859	4.6	1
GSM441860	6.075	0
GSM441861	5.40833	0
GSM441862	4.56667	0
GSM441863	5.48333	0
GSM441864	3.55833	1
GSM441865	5.475	0
GSM441866	1.74167	1
GSM441867	2.025	1
GSM441868	8.40833	1
GSM441869	3.58333	1
GSM441870	4.2	0
GSM441871	5.3	0
GSM441872	2.8	0
GSM441873	11.9667	0
GSM441874	6.98333	1
GSM441875	3.00833	1
GSM441876	1.55833	0
GSM441877	0.5	0
GSM441878	10.4833	0
GSM441879	3.925	0
GSM441880	2.35	0
GSM441881	2.13333	1
GSM441882	2.11667	0
GSM441883	1.45	1
GSM441884	12.3333	1
GSM441885	1.21667	1
GSM441886	8.34167	0
GSM441887	3.41667	1
GSM441888	12.1667	0
GSM441889	16.0917	0
GSM441890	12.975	0
GSM441891	10.1417	0
GSM441892	14.0833	0
GSM441893	13.725	0
GSM441894	14.1083	0
GSM441895	13.8	0
GSM441896	3.70833	1
GSM441897	15.1333	0
GSM441898	14.2667	0
GSM441899	14.1917	0
GSM441900	14.4167	0
GSM441901	11.425	0
GSM441902	13.2417	0
GSM441903	12.05	0
GSM441904	14.2167	0
GSM441905	14.5667	0
GSM441906	14.4917	0
GSM441907	15.6333	0
GSM441908	3.825	1
GSM441909	10.8417	0
GSM441910	10.125	0
GSM441911	13.9917	0
GSM441912	10.275	0
GSM441913	13.2833	0
GSM441914	14.1917	0
GSM441915	10.2917	0
GSM441916	13.025	0
GSM441917	13.8333	0
GSM441918	13.65	0
GSM441919	9.89167	0
GSM441920	14.4333	1
GSM441921	16.2667	0

## Sheet: GSE58812
ID	futime	fustat
GSM1419942	4.16438	1
GSM1419943	3.50959	1
GSM1419944	2.92055	1
GSM1419945	2.87671	1
GSM1419946	1.15616	1
GSM1419947	5.70137	0
GSM1419948	12.3753	0
GSM1419949	8.41096	0
GSM1419950	1.69315	1
GSM1419951	14.1096	0
GSM1419952	13.6877	0
GSM1419953	1.31507	1
GSM1419954	13.1918	0
GSM1419955	5.14795	0
GSM1419956	2.96164	1
GSM1419957	13.5315	0
GSM1419958	13.1041	0
GSM1419968	13.2164	0
GSM1419969	2.10137	1
GSM1419970	12.4986	0
GSM1419971	2.3863	1
GSM1419972	12.526	0
GSM1419973	2.89041	1
GSM1419974	3.91781	1
GSM1419975	11.6986	0
GSM1419976	10.6411	0
GSM1419977	5.5726	0
GSM1419978	7.10411	0
GSM1419979	10.3726	0
GSM1419980	11.3507	0
GSM1419981	11.3616	0
GSM1419982	10.4356	0
GSM1419983	3.33425	0
GSM1419984	9.29589	0
GSM1419985	1.68767	0
GSM1419986	9.56712	0
GSM1419987	9.93973	0
GSM1419988	9.51507	0
GSM1419989	0.178082	0
GSM1419990	8.82466	0
GSM1419991	2.25205	1
GSM1419992	8.22192	0
GSM1419993	5.82192	0
GSM1419994	0.446575	1
GSM1419995	2.86849	1
GSM1419996	7.90959	0
GSM1419997	7.28219	0
GSM1419998	0.0547945	0
GSM1419999	7.61918	0
GSM1420000	7.32055	0
GSM1420001	7.03836	0
GSM1420002	6.19452	1
GSM1420003	5.71507	0
GSM1420004	6.92329	0
GSM1420005	2.22192	1
GSM1420006	6.28219	0
GSM1420007	6.72877	0
GSM1420008	6.62466	0
GSM1420009	5.34247	0
GSM1420010	4.48767	1
GSM1420011	4.01644	0
GSM1420012	4.47123	1
GSM1420013	6.34247	0
GSM1420014	5.69863	0
GSM1420015	5.50959	0
GSM1420016	5.65205	0
GSM1420017	6.27123	0
GSM1420018	2.29863	1
GSM1420019	1.64658	1
GSM1420020	4.27397	0
GSM1420021	1.69041	1
GSM1420022	8.97808	0
GSM1420023	5.56712	0
GSM1420024	9.15342	0
GSM1420025	9.18082	0
GSM1420026	6.91507	0
GSM1420027	8.36438	0
GSM1420028	3.95342	1
GSM1420029	8.62466	0
GSM1420030	8.19452	0
GSM1420031	3.89589	0
GSM1420032	2.2411	0
GSM1420033	7.0411	0
GSM1420034	7.17534	0
GSM1420035	2.70137	1
GSM1420036	7.25479	0
GSM1420037	7.44384	0
GSM1420038	3.24658	1
GSM1420039	1.69589	1
GSM1420040	4.47123	0
GSM1420041	4.75068	1
GSM1420042	6.07945	0
GSM1420043	2.44384	1
GSM1420044	5.18356	0
GSM1420045	5.50411	0
GSM1420046	5.54795	0
GSM1420047	4.5589	0
GSM1420048	4.47397	0
GSM1420049	4.87671	0
GSM1420050	4.49041	0
GSM1420051	2.47671	1
GSM1420052	4.51233	0
GSM1420053	4.23836	0
GSM1420054	3.45753	0
GSM1420055	3.91781	0
GSM1420056	3.78356	0
GSM1420057	3.80822	0

## Sheet: METABRIC
ID	futime	fustat
MB-0627	0.0630137	0
MB-7078	0.342466	1
MB-7087	0.416438	1
MB-0278	0.479452	1
MB-0581	0.646575	1
MB-0100	0.663014	1
MB-7055	0.750685	1
MB-2850	0.775342	1
MB-0424	0.808219	1
MB-6098	0.873973	1
MB-0164	0.890411	0
MB-0664	0.909589	1
MB-4015	0.928767	1
MB-0354	0.953425	1
MB-0259	0.975342	1
MB-2922	1.18356	1
MB-6251	1.20822	1
MB-5529	1.21644	1
MB-7258	1.23836	1
MB-0191	1.25753	1
MB-4354	1.26301	1
MB-0582	1.27671	1
MB-4146	1.28493	1
MB-0874	1.36438	1
MB-4417	1.3726	1
MB-5299	1.3726	1
MB-6336	1.4137	1
MB-0634	1.46027	0
MB-0179	1.47397	1
MB-5465	1.54521	1
MB-0660	1.55616	1
MB-4982	1.57534	1
MB-2842	1.62192	1
MB-4733	1.62192	1
MB-7012	1.63014	1
MB-5100	1.63562	1
MB-4945	1.65479	1
MB-0221	1.66027	1
MB-5651	1.72603	1
MB-7269	1.73973	1
MB-4769	1.78356	1
MB-7159	1.80274	1
MB-5173	1.81918	1
MB-0269	1.8274	0
MB-6272	1.8411	1
MB-0400	1.84658	1
MB-6058	1.86301	1
MB-3383	1.90685	1
MB-0659	1.91781	1
MB-6188	1.95342	0
MB-0653	2.03836	1
MB-5335	2.07397	1
MB-5548	2.08219	0
MB-0401	2.1589	1
MB-5126	2.24384	1
MB-4757	2.25205	1
MB-6280	2.29041	1
MB-7023	2.29863	1
MB-0079	2.34247	1
MB-3063	2.34795	1
MB-4931	2.49589	1
MB-5102	2.49589	1
MB-5390	2.54247	1
MB-0188	2.5726	1
MB-7030	2.57534	1
MB-4911	2.58356	1
MB-2917	2.62466	1
MB-3057	2.63288	1
MB-3453	2.69863	1
MB-3277	2.70685	1
MB-6178	2.72329	1
MB-5052	2.8411	1
MB-5633	2.87945	1
MB-4715	2.89589	1
MB-7252	2.93425	1
MB-0481	2.99178	1
MB-0494	3.01096	1
MB-5138	3.0411	1
MB-5135	3.07123	1
MB-3706	3.18904	1
MB-0464	3.23014	1
MB-0220	3.27397	1
MB-4660	3.27671	1
MB-4792	3.33973	1
MB-4717	3.52603	1
MB-0453	3.54521	1
MB-2849	3.55068	1
MB-5225	3.55616	1
MB-5213	3.56712	1
MB-7057	3.60274	1
MB-0211	3.68219	1
MB-2771	3.68493	1
MB-7208	3.77534	1
MB-0350	3.7863	1
MB-7158	3.81644	1
MB-0613	4.01096	0
MB-7039	4.04384	1
MB-0292	4.06301	1
MB-5072	4.12877	1
MB-7008	4.18356	1
MB-0149	4.24932	1
MB-2643	4.35342	1
MB-7009	4.50137	1
MB-7225	4.52055	1
MB-0352	4.53699	1
MB-5577	4.55342	1
MB-5057	4.63014	1
MB-7007	4.81644	0
MB-0303	4.94247	0
MB-0396	4.9863	0
MB-0372	5.1589	1
MB-5634	5.16986	1
MB-0906	5.24932	1
MB-0608	5.25753	1
MB-3271	5.38082	1
MB-0525	5.4137	0
MB-0115	5.48493	1
MB-0500	5.54521	0
MB-4351	5.6	1
MB-4938	5.80274	1
MB-0289	5.88493	1
MB-0495	5.90137	1
MB-0446	5.93973	0
MB-0294	5.99178	0
MB-3046	6.06849	1
MB-4993	6.18356	1
MB-3752	6.19178	1
MB-0639	6.19726	0
MB-0436	6.20548	1
MB-5295	6.22192	1
MB-0414	6.29863	0
MB-0420	6.30685	0
MB-5115	6.36164	0
MB-0174	6.47397	0
MB-5281	6.51781	0
MB-7025	6.59452	0
MB-7038	6.66027	0
MB-0502	6.74795	0
MB-4407	6.85205	1
MB-4793	6.85205	1
MB-4714	6.87671	1
MB-5298	6.97808	1
MB-7031	7.01644	0
MB-0470	7.25205	0
MB-7121	7.30137	1
MB-4303	7.31781	1
MB-6305	7.3589	1
MB-7066	7.37808	0
MB-0489	7.44384	0
MB-0617	7.6411	1
MB-7045	7.80274	1
MB-0658	7.99452	0
MB-0558	8.0411	1
MB-0163	8.06301	1
MB-5547	8.10137	0
MB-5258	8.30685	1
MB-5408	8.33425	0
MB-7049	8.3863	0
MB-6237	8.64658	1
MB-7052	8.72329	0
MB-2724	8.88219	1
MB-7154	8.91507	1
MB-6318	8.97808	1
MB-7090	9.02192	0
MB-5222	9.19178	1
MB-0869	9.23836	1
MB-0516	9.40822	0
MB-0157	9.43288	0
MB-7089	9.7726	0
MB-0588	9.8411	0
MB-7036	9.89863	0
MB-7114	10.1315	0
MB-4024	10.2	0
MB-4942	10.2027	1
MB-2904	10.3233	1
MB-7119	10.5507	0
MB-4904	10.6219	1
MB-0200	10.7562	1
MB-0127	10.8548	0
MB-7017	11.1233	0
MB-5624	11.1781	0
MB-0901	11.1918	0
MB-0399	11.2685	1
MB-7145	11.3699	0
MB-7081	11.526	0
MB-0206	11.6027	0
MB-7151	11.8712	0
MB-5223	11.8904	1
MB-3211	11.9589	0
MB-3062	12.0301	0
MB-0214	12.074	0
MB-7165	12.0959	0
MB-7155	12.3096	0
MB-4732	12.3178	0
MB-5526	12.4164	0
MB-5208	12.4849	0
MB-2834	12.6438	1
MB-0062	12.6548	0
MB-5427	12.8	1
MB-4859	12.9699	1
MB-3476	13.074	1
MB-5145	13.0877	1
MB-5446	13.3836	1
MB-5162	13.5068	0
MB-0340	13.5397	0
MB-4992	13.5918	0
MB-6242	13.5973	0
MB-7205	13.6466	0
MB-5236	13.6986	0
MB-3123	13.7616	0
MB-0318	13.8658	0
MB-5348	13.9452	0
MB-5041	14.2959	0
MB-5209	14.3918	1
MB-7270	14.3973	0
MB-0893	14.4356	0
MB-4974	14.474	1
MB-4893	14.5233	0
MB-6245	14.6	0
MB-4254	14.663	0
MB-5572	14.6822	0
MB-5058	14.6904	1
MB-5616	14.8466	0
MB-5551	14.9781	0
MB-6248	15.0274	0
MB-0316	15.0329	0
MB-5531	15.1205	0
MB-5065	15.189	0
MB-5560	15.337	0
MB-2993	15.3726	0
MB-0249	15.4795	0
MB-0265	15.5452	0
MB-5450	15.6329	0
MB-5655	15.7644	0
MB-0238	15.8767	0
MB-5346	15.9699	0
MB-0540	15.989	0
MB-5421	15.9918	0
MB-7267	16.0575	1
MB-5440	16.1616	0
MB-6055	16.474	0
MB-4640	16.4877	0
MB-2754	16.7288	1
MB-5235	16.7836	1
MB-4408	16.9781	1
MB-4880	17.3397	0
MB-5232	17.3589	1
MB-4758	17.4192	0
MB-5070	17.5808	0
MB-3292	17.8986	0
MB-4928	18.0849	0
MB-2556	18.1562	1
MB-4707	18.1808	0
MB-6223	18.2411	0
MB-5008	18.3534	0
MB-5602	18.4466	0
MB-5323	18.5808	0
MB-3396	18.6356	0
MB-2963	18.726	1
MB-3153	18.7342	0
MB-6152	18.8137	0
MB-3502	18.8493	0
MB-4865	18.8959	0
MB-3702	18.9425	0
MB-4888	18.9452	0
MB-5566	19.2658	0
MB-2827	19.3699	0
MB-3567	19.4	0
MB-3297	19.4027	0
MB-5392	19.5014	0
MB-3500	19.6685	0
MB-4416	19.8575	1
MB-3395	20.0356	0
MB-5148	20.1562	1
MB-3218	20.4466	0
MB-2857	20.6027	0
MB-3058	20.8986	0
MB-6144	20.9534	0
MB-4696	20.9808	0
MB-6052	20.989	0
MB-6143	21.0082	0
MB-3067	21.3315	0
MB-2833	21.3507	0
MB-5155	21.3644	0
MB-2957	21.5452	0
MB-3014	21.5863	0
MB-2929	21.6055	1
MB-3001	21.6356	0
MB-2912	21.9781	0
MB-4621	22.3452	0
MB-4881	22.537	0
MB-2753	22.5534	0
MB-2718	22.8712	0
MB-6062	23.2082	0
MB-4622	23.2466	1
MB-4679	24.0548	1
MB-4667	24.274	1
MB-4332	25.3096	0
