# Supplementary material for: Disulfidptosis heterogeneity in breast cancer uncovers PTTG1IP as an actionable therapeutic target
Source: Genes Dis. 2024 Mar 5;12(1):101257. doi: 10.1016/j.gendis.2024.101257 (PMC12053626; doi:10.1016/j.gendis.2024.101257)
Supplement: Multimedia component 3 [file mmc3.xlsx]

## Sheet: Sheet1
ID	HR	HR.95L	HR.95H	pvalue
FHOD1	1.21678	1.04598	1.41547	0.0110049
KDELC1	1.19511	1.01908	1.40155	0.0283467
IL1R1	1.18143	1.00521	1.38855	0.0430723
SPRY4	1.26549	1.063	1.50655	0.00812902
CALU	1.17052	1.00283	1.36625	0.0459503
DOK4	1.1712	1.00115	1.37014	0.0483485
F2RL2	0.844674	0.723041	0.986769	0.0333485
GLG1	1.19084	1.02011	1.39014	0.0269584
BACE1	1.19168	1.01562	1.39825	0.0315544
TNN	0.773981	0.653566	0.916582	0.00298256
ZMAT3	1.31473	1.11909	1.54456	0.000872189
FEZ1	1.21141	1.02914	1.42596	0.0211523
CLIC4	1.21218	1.02825	1.42902	0.0219214
EMP1	1.22243	1.04006	1.43677	0.0148304
HSD17B6	1.17928	1.00312	1.38636	0.0457473
WLS	0.834115	0.714257	0.974085	0.0219226
FKBP9	1.18565	1.01182	1.38934	0.0352696
ENPEP	1.25212	1.07779	1.45465	0.00328948
RGS3	1.32127	1.1244	1.55261	0.000713499
CCDC92	0.846854	0.723153	0.991715	0.0390907
C11orf95	1.26965	1.08088	1.49137	0.00364834
NT5E	1.19255	1.01503	1.40113	0.0322487
FKBP14	1.17806	1.00789	1.37696	0.0395173
PTTG1IP	1.23765	1.05251	1.45536	0.00990913
SDC1	1.26581	1.05664	1.51639	0.0105318
